# Supplementary material for: Vectors as Sentinels: Rising Temperatures Increase the Risk of Xylella fastidiosa Outbreaks
Source: Biology (Basel). 2022 Aug 31;11(9):1299. doi: 10.3390/biology11091299 (PMC9495951; doi:10.3390/biology11091299)
Supplement: Supplementary file 1 [file biology-11-01299-s001.zip]

Archive with 3 entries (3 files):
- SI_methods_Tables_Figures.pdf
- TableS1.xlsx
- Supplementary_Map.html
