# Supplementary material for: Vectors as Sentinels: Rising Temperatures Increase the Risk of Xylella fastidiosa Outbreaks
Source: Biology (Basel). 2022 Aug 31;11(9):1299. doi: 10.3390/biology11091299 (PMC9495951; doi:10.3390/biology11091299)
Supplement: Supplementary file 1 [file biology-11-01299-s001.zip › TableS1.xlsx]

## Sheet: a. prevalence & climate
Table S1a. Sampling sites, climate variables and prevalence of Xf in insects
																																												Column header	Column content
sample_code	id	year	tmean_march_nov	tmean_march_june	tmean_july_aug	tmean_sept_oct	tmean_dec_feb	tmin_dec_feb	tminmean_dec_feb	tmax_march_nov	tmax_march_june	tmax_july_aug	tmax_sept_oct	tmaxmean_march_nov	tmaxmean_march_june	tmaxmean_july_aug	tmaxmean_sept_oct	prec_march_nov	prec_march_june	prec_july_aug	prec_sept_oct	prec_march_nov_n_1	d0C_dec_feb	d2C_dec_feb	d4C_dec_feb	d6C_dec_feb	d16C_march_nov	d19C_march_nov	d20C_march_nov	d22C_march_nov	d24C_march_nov	d30C_march_nov	bio11	longitude	latitude	elevation	npos10	nneg10	ntest	PC1	PC2	lab		sample_code	prefix used to identify insects collected in the sampling site. SRA uploaded on NCBI with this prefix were obtained from insects collected in this sampling site
JSTR03702	SH-A	2016	17.78545	15.44344	23.70484	18.7377	10.20989	1.5	8.057143	33.9	28.7	33.9	30	22.01709	19.23525	28.6129	23.42951	437.5	147	6.6	176.5	401.5	0	1	3	17	225	204	173	138	106	13	10.45	8.854224	41.85401	481	2	30	32	-1.4759258	1.4819119	Nested PCR , Cruaud et al. 2018		id	identified of the sampling site
JSTR03644	SH-C	2016	18.676	16.40164	24.83548	19.35246	11.117582	-1	8.483516	32.9	32.3	32.9	31.2	23.33782	20.72377	30.21774	24.32623	418.6	155.7	16.2	142.8	558.8	1	2	5	14	243	219	193	149	127	44	10.866667	9.334116	41.58987	35	5	27	32	-4.0946824	0.5166178	Nested PCR , Cruaud et al. 2018		year	year of sampling
JSTR03669	SH-F	2016	17.97091	15.76148	23.73226	18.8918	10.563736	-0.3	7.687912	31.5	28	31.5	29.9	22.68255	20.05738	28.55806	24.33279	397.8	133.1	5.7	160.7	366.9	1	2	5	25	246	215	184	150	124	9	10.45	8.828369	41.63271	178	10	22	32	-2.2829342	2.6354162	Nested PCR , Cruaud et al. 2018		tmean_march_nov	daily mean temperature - March to November (growing season)
JSTR03697	SH-G	2016	17.97673	15.77049	23.73387	18.89508	10.573626	-0.3	7.679121	31.5	28	31.5	29.9	22.69309	20.06885	28.55484	24.35082	397.6	133.1	5.7	160.5	366.7	1	2	5	25	246	216	185	150	124	8	10.45	8.831259	41.70693	5	9	23	32	-2.305706	2.6625597	Nested PCR , Cruaud et al. 2018		tmean_march_june	daily mean temperature - March to June
JSTR03725	SH-H	2016	17.92945	15.68852	23.72581	18.85738	10.491209	0.2	7.78022	32.1	28.1	32.1	29.9	22.54145	19.88279	28.56129	24.15082	405.9	135.7	5.9	163.9	374.4	0	2	5	22	242	211	183	147	119	9	10.45	8.619437	42.23812	517	0	32	32	-2.1328426	2.3889861	Nested PCR , Cruaud et al. 2018		tmean_july_aug	daily mean temperature - July to August
JSTR03740	SH-I	2016	19.02182	16.78115	24.92742	19.92131	12.136264	3.5	9.767033	32.3	31.8	32.3	31.2	22.73673	20.25902	28.58226	24.16721	341.6	119.7	10.9	126	294.6	0	0	2	9	244	215	185	148	121	17	11.816667	8.75165	42.56474	14	6	26	32	-4.2615003	1.7713651	Nested PCR , Cruaud et al. 2018		tmean_sept_oct	daily mean temperature - September to October
JRAS07925 - JRAS07926	SH-A	2017	18.30545	16.6459	25.46452	17.66557	9.887778	0.3	7.562222	37.8	31.4	37.8	27.1	22.92218	21.06066	30.52742	22.7	211.1	86.1	1	68.1	437.5	0	4	7	16	239	205	179	148	112	39	9.3	8.854224	41.85401	481	1	29	30	-3.3810004	-2.1312604	two step PCR , this study		tmean_dec_feb	daily mean temperature - December to February (dormant season)
JRAS07934 - JRAS07935	SH-C	2017	19.02364	17.54672	25.9129	18.37213	10.044444	-0.1	7.383333	37.1	31.8	37.1	31.4	24.17673	22.39918	31.41774	24.14098	229.1	62.8	4.9	66.9	418.6	1	3	10	32	251	226	201	172	132	60	9.733333	9.334116	41.58987	35	0	30	30	-6.0595463	-2.3601397	two step PCR , this study		tmin_dec_feb	daily minimum temperature - December to February (dormant season)
JRAS07936 - JRAS07937 - JRAS07938	SH-E*	2017	16.85091	15.03525	24.17419	16.53443	6.866667	-3.6	4.245556	37.2	31.5	37.2	28.2	22.41527	20.8877	30.08871	21.74754	220.7	58.8	12.1	59.4	463	6	18	37	68	227	201	171	130	106	36	6.966667	9.347601	42.00635	183	2	28	30	0.7136916	-3.1798106	two step PCR , this study		tminmean_dec_feb	daily mean minimum temperature - December to February (dormant season)
JRAS07930	SH-F	2017	18.29345	16.77951	24.99194	17.81475	9.873333	-1.3	6.698889	35.7	31.4	35.7	28.3	23.22218	21.50574	29.80161	23.37869	193.1	79.1	0.9	61.8	397.8	2	5	10	35	254	212	188	161	117	31	9.666667	8.828369	41.63271	178	9	21	30	-3.365674	-1.137871	two step PCR , this study		tmax_march_nov	daily maximal temperature - March to November (growing season)
JRAS07918	SH-I	2017	19.38109	17.80164	26.01613	19.03607	10.72	1.4	7.976667	35.8	32.9	35.8	29	23.14982	21.43689	29.58548	23.28525	148.6	67.3	1.5	43.6	341.6	0	1	7	20	248	217	192	153	118	28	10.583333	8.75165	42.56474	14	3	27	30	-4.811945	-1.0783576	two step PCR , this study		tmax_march_june	daily maximal temperature - March to June
JRAS07945	SH-J*	2017	15.90145	14.40902	23.81774	15.01967	6.141111	-3.9	4.278889	36	29.1	36	27.7	20.24545	18.23934	28.55323	20.36393	249.5	96.3	6.2	56.2	517	9	17	37	60	195	170	137	104	86	22	4.866667	9.132325	42.29041	583	0	30	30	4.5508597	-2.161089	two step PCR , this study		tmax_july_aug	daily maximal temperature - July to August
MCHA00484 - MCHA00446	BONI-02-05-07	2018	18.66364	16.22295	24.92258	19.63607	9.604444	-2.6	6.788889	34.7	30.2	34.7	32.6	23.26509	20.13361	30.38065	24.92951	573.5	297.1	20.5	121.5	189.2	7	13	22	32	236	220	189	159	123	39	9.716667	9.140201	41.40431	65	6	24	30	-3.0074299	0.516205	two step PCR , this study		tmax_sept_oct	daily maximal temperature - September to October
MCHA00461	CALV-01	2018	19.35527	16.82049	26.01935	20.29672	10.29	-1	7.658889	33.9	30.4	33.9	29.1	22.90473	20.0623	29.59194	24.31148	528.7	287	18.9	153.1	148.6	1	5	14	27	240	218	186	153	128	25	10.466667	8.726054	42.55652	159	0	30	30	-3.4305742	1.5078118	two step PCR , this study		tmaxmean_march_nov	daily mean maximal temperature - March to November (growing season)
MCHA00420	CAST-02	2018	16.15491	13.92541	22.88871	16.61803	5.858889	-5.8	2.416667	33.2	29	33.2	29.9	21.45709	18.62869	29.13548	22.70492	1009.3	361.7	50	469.1	217.3	23	44	59	73	212	184	159	136	109	22	6.7	9.175361	42.50937	302	0	30	30	5.4103112	1.4309997	two step PCR , this study		tmaxmean_march_june	daily mean maximal daily temperature from March to June
MCHA00396	ERS-02-04-05	2018	19.13127	16.51311	25.89839	20.04426	9.418889	0.3	6.844444	32.9	30.4	32.9	29.3	22.52764	19.63197	29.55484	23.89672	783.5	353.6	29	241.7	179.8	0	5	20	35	231	209	180	150	115	19	9.85	9.39486	42.98324	250	0	30	30	-1.9269807	2.3301122	two step PCR , this study		tmaxmean_july_aug	daily mean maximal daily temperature from July to August
MCHA00489	ERS-09-10	2018	19.06436	16.42787	25.83871	19.99836	9.298889	0.1	6.721111	32.8	30.3	32.8	29.2	22.42109	19.53689	29.45484	23.77541	788.5	356	29.2	243.2	181.2	0	5	21	37	231	207	176	148	115	19	9.75	9.364427	42.97492	221	0	30	30	-1.6243586	2.3489312	two step PCR , this study		tmaxmean_sept_oct	daily mean maximal daily temperature from September to October
MCHA00442	GAL-01-03	2018	18.36218	15.60082	24.90484	19.62623	9.043333	-2.9	6.386667	32.9	29.7	32.9	28.2	21.99673	19.02459	28.94839	23.5	573.8	311.7	20.7	166.2	160.8	2	8	20	41	228	200	164	142	113	15	9.316667	8.660999	42.44233	40	0	30	30	-0.2623896	1.9410987	two step PCR , this study		prec_march_nov	sum of daily precipitations - March to November (growing season)
MCHA00478	LAG-01-07-09	2018	16.41527	13.64918	22.89032	17.82459	6.861111	-5.8	4.401111	30.8	27.2	30.8	26.9	20.10436	17.03607	27.23065	21.8541	659.2	358.4	23.6	190.9	184.2	5	17	42	61	196	169	145	117	91	5	6.933333	9.141093	42.58552	270	0	30	30	5.5684876	2.9424807	two step PCR , this study		prec_march_june	sum of daily precipitations - March to June
MCHA00425	PORT-01-02-03	2018	19.11891	16.78934	25.67903	19.74918	9.861111	-1.5	7.361111	34.9	30.3	34.9	32.1	23.39527	20.49754	30.70161	24.60984	741.3	363.7	25.1	226.3	229.1	3	9	16	28	239	217	188	163	128	46	10.1	9.320634	41.59721	109	0	30	30	-3.7612549	0.9713645	two step PCR , this study		prec_july_aug	sum of daily precipitations- July to August
MCHA00380	PRUN-15	2018	16.74	14.20246	23.50323	17.57705	6.961111	-4	4.383333	33.7	28.9	33.7	29.1	21.24436	18.49262	28.84032	22.22623	950.9	358.5	47.1	362	220.7	4	16	39	64	210	182	158	132	103	17	7.233333	9.343138	42.0065	183	0	30	30	3.4114212	1.8008845	two step PCR , this study		prec_sept_oct	sum of daily precipitations - September to October
MCHA00481	SART-05	2018	18.68182	16.25082	24.93387	19.6459	9.628889	-2.7	6.788889	34.8	30.2	34.8	32.6	23.31927	20.19262	30.43387	24.97377	571.1	295.6	20.5	121.2	188.4	7	13	22	32	238	220	194	160	125	39	9.733333	8.940754	41.50405	59	8	22	30	-3.178927	0.4971031	two step PCR , this study		prec_march_nov_n_1	sum of daily precipitations - March to November year Y-1
MCHA00393	SH-A	2018	18.46691	15.92459	24.68387	19.63279	9.115556	-1.2	7.032222	34.4	29.3	34.4	30.1	22.68109	19.36721	29.65645	24.86557	739.8	437.2	36.3	175.7	211.1	1	2	15	31	228	208	180	151	121	30	10.266667	8.854224	41.85401	481	2	28	30	-1.9616901	1.7193092	two step PCR , this study		d0C_dec_feb	number of days with daily minimal temperature < 0°C - December to February (dormant season)
MCHA00450	VENA-01-02	2018	16.05455	13.77459	22.75161	16.56885	6.036667	-5.2	3.241111	32.5	28.4	32.5	28.4	20.48982	17.84754	27.96935	21.47377	1090.6	467.9	72.3	388.8	211.4	10	33	52	75	198	170	148	122	97	8	6.483333	9.219548	42.288	358	0	30	30	6.5116157	2.4354209	two step PCR , this study		d2C_dec_feb	number of days with daily minimal temperature < 2°C - December to February (dormant season)
MCHA00436	VENT-02	2018	16.37091	13.83361	23.08548	17.26066	6.635556	-4.3	4.108889	33.2	28.5	33.2	28.6	20.75636	18.06803	28.2871	21.69836	972	366.4	48.1	370	225.7	5	20	44	64	205	172	153	126	98	7	6.933333	9.353577	41.93125	197	0	30	30	4.7875425	2.1948496	two step PCR , this study		d4C_dec_feb	number of days with daily minimal temperature < 4°C - December to February (dormant season)
XMES00873 - XMES00863 - XMES00861	BONI-02-05-07	2019	18.95673	16.05328	26.02097	20.40656	8.954444	-2.6	4.823333	36.2	35.4	36.2	30.5	23.72836	20.59426	31.5629	25.68033	350.9	78.4	48.1	36.8	573.5	8	25	38	60	239	208	167	156	137	58	9.25	9.140201	41.40431	65	3	27	30	-2.8474322	-3.7469181	two step PCR , this study		d6C_dec_feb	number of days with daily minimal temperature < 6°C - December to February (dormant season)
XMES00939	CALEN-01-02	2019	16.196	13.36066	22.9371	17.77705	6.82	-1.4	4.056667	32.7	32.7	31.8	28.2	19.53345	16.6377	25.82419	21.94754	624.4	184.5	100.9	83.6	695.4	4	21	48	71	176	156	137	112	77	6	7.366667	8.755989	42.46801	331	3	27	30	6.4443813	-0.4903214	two step PCR , this study		d16C_march_nov	number of days with daily maximal temperature > 16°C - March to November (growing season)
XMES00931	CALV-04-06	2019	18.58873	15.78607	25.12903	20.24754	9.294444	1.2	6.26	36.1	36.1	33.8	29.7	22.04836	19.37295	28.34194	24.22951	513.6	152.4	83.1	68.8	573.8	0	3	23	45	223	187	163	140	115	16	9.7	8.721078	42.53003	52	0	30	30	-1.0433191	-1.5440254	two step PCR , this study		d18C_march_nov	number of days with daily maximal temperature > 8°C - March to November (growing season)
XMES00829	CAN-01	2019	16.11709	14.08443	22.5629	16.54918	7.211111	-1.5	3.873333	34.9	34.9	33	30	21.37164	18.68443	28.74032	23.06393	839.2	267.3	111.3	199.5	1099.8	5	25	47	69	211	174	146	121	102	26	7.45	9.496102	42.27394	125	0	30	30	4.1642455	-1.9693395	two step PCR , this study		d20C_march_nov	number of days with daily maximal temperature > 20°C - March to November (growing season)
XMES00915 - XMES00918	ERS-02-04-05	2019	19.23455	16.10082	25.85645	21.07869	9.501111	2.5	6.895556	33.7	33.7	31.5	28.6	21.97855	19.45574	28.15645	23.48033	696.9	150.4	138.6	217.3	783.5	0	0	13	27	228	183	159	134	110	10	10.116667	9.39486	42.98324	250	5	43	48	-0.743865	0.2966254	two step PCR , this study		d22C_march_nov	number of days with daily maximal temperature > 22°C - March to November (growing season)
XMES00953	LAM-09	2019	15.236	12.44836	22.08871	16.71967	5.916667	-2.5	3.162222	32.1	32.1	30.4	26.8	18.44655	15.53607	24.84839	20.83934	658.8	194.3	106.5	88.2	733.4	9	35	59	76	163	143	128	96	57	5	6.65	9.161599	42.58272	334	0	30	30	9.7359211	-0.382379	two step PCR , this study		d24C_march_nov	number of days with daily maximal temperature > 24°C - March to November (growing season)
XMES00844	PRUN-23-27	2019	16.82	14.2541	23.62581	17.80656	7.204444	-1.5	4.183333	34	34	33.5	29.5	21.496	18.86066	28.94677	22.81475	740.1	167.5	38.1	249.7	950.9	3	15	43	71	211	176	148	118	105	24	7.633333	9.340376	42.00437	280	1	29	30	3.0276302	-1.2855542	two step PCR , this study		d30C_march_nov	number of days with daily maximal temperature > 30°C - March to November (growing season)
XMES00881	SH-A	2019	18.46945	15.51721	25.31129	20.28033	9.314444	1.6	6.964444	36.1	34.9	36.1	30.9	22.69164	19.66967	29.97742	25.0459	632.1	159.3	69.4	74.7	739.8	0	1	11	25	219	186	166	148	123	41	9.5	8.854224	41.85401	481	2	28	30	-2.5701074	-2.1382248	two step PCR , this study		bio11	mean temperature of coldest quarter - bioclimatic variable (Xu & Hutchinson, 2011) calculated from SAFRAN data
XMES00854	SH-C	2019	19.12073	16.33525	26.07581	20.4377	9.516667	0.1	6.146667	35.4	35.2	35.4	31.8	23.75527	20.8918	31.22258	25.42951	549.5	138.3	60	112.4	741.3	0	7	22	43	244	214	176	155	134	58	9.933333	9.334116	41.58987	35	11	19	30	-4.1320073	-2.4555076	two step PCR , this study		longitude	geographic coordinates in decimal degrees (World Geodetic System WGS 84 aka European Petroleum Survey Group EPSG 4326)
XMES00876	SH-G	2019	18.52291	15.59262	25.26774	20.24754	9.114444	-0.1	5.696667	35.8	35.8	33	31.5	23.18545	20.11148	29.93226	25.85738	578.2	145.6	63.3	68.6	675.6	1	8	25	54	242	198	171	153	133	40	9.416667	8.831259	41.70693	5	12	18	30	-2.5233766	-2.0004448	two step PCR , this study		latitude	geographic coordinates in decimal degrees (World Geodetic System WGS 84 aka European Petroleum Survey Group EPSG 4326)
XMES00898	SH-J*	2019	15.33455	12.67377	22.73871	16.44754	5.435556	-2.2	2.822222	34.3	34.3	33.2	27.5	19.53345	16.82705	27.26129	21.22459	706.5	260.9	107.8	115.9	1165.7	13	33	59	79	178	153	128	109	86	16	5.866667	9.132325	42.29041	583	0	30	30	8.0075366	-2.5370431	two step PCR , this study		elevation	elevation of sites (meters)
XMES00906	TOM-03	2019	19.23455	16.10082	25.85645	21.07869	9.501111	2.5	6.895556	33.7	33.7	31.5	28.6	21.97855	19.45574	28.15645	23.48033	696.9	150.4	138.6	217.3	783.5	0	0	13	27	228	183	159	134	110	10	10.116667	9.451244	42.9429	86	0	30	30	-0.743865	0.2966254	two step PCR , this study		npos10	number of specimens of P. spumarius that hosted Xf
XMES00884	TRAL-01-02-03	2019	15.52545	12.95902	22.6371	16.57705	5.568889	-2.2	2.623333	34	34	32.6	28.5	20.28	17.56967	28.06774	21.95574	667	246.5	101.8	109.1	1101.2	11	39	61	79	190	166	137	113	97	24	6.083333	9.180189	42.33878	535	0	30	30	6.7682746	-2.4986475	two step PCR , this study		nneg10	number of specimens of P. spumarius free from Xf
XMES00926	URT-13	2019	18.63455	15.82787	25.19355	20.27869	9.33	1.2	6.285556	36.2	36.2	33.8	29.8	22.09709	19.41967	28.37742	24.28689	511.8	152	82.6	68.8	571.5	0	3	21	45	224	187	163	140	115	17	9.733333	9.098506	42.64729	47	0	30	30	-1.1725843	-1.5897452	two step PCR , this study		ntest	total number of specimens of P. spumarius screened for Xf
																																												PC1	coordinates of the sampling site on the first component of the PCA performed on climate variables
																																												lab	molecular technique used to assess prevalence
References
Cruaud A, Gonzalez A-A, Godefroid M, Nidelet S, Streito J-C, Thuillier J-M, Rossi J-P, Santoni S, and Rasplus J-Y. 2018. Using insects to detect, monitor and predict the distribution of Xylella fastidiosa: a case study in Corsica. Scientific reports 8:15628. 10.1038/s41598-018-33957-z
Xu, T., & Hutchinson, M. (2011). ANUCLIM version 6.1 user guide. The Australian National University, Fenner School of Environment and Society, Canberra.

## Sheet: b. climate change
Table S1b. Past and Future Climate descriptor for sampling sites
id	bio11_chelsa	period	GCM	SSP
BONI-05	9.28	1901-1910	NA	NA
CALV-01	8.858334	1901-1910	NA	NA
CAST-02	7.851666	1901-1910	NA	NA		Column header	Column content
ERS-02-04-05	8.24	1901-1910	NA	NA		id	unique identifier of the plot
ERS-09-10	7.295	1901-1910	NA	NA		bio11_chelsa	mean temperature of coldest quarter	Bioclimatic variable (Xu & Hutchinson, 2011) calculated from CHELSA data
GAL-01-03	9.643333	1901-1910	NA	NA		period	temporal period	Future climate projections according to IPCC (Karger et al. 2017, 2018, 2020)
LAG-01-07-09	8.036667	1901-1910	NA	NA		GCM	global circulation models
PORT-01-02-03	9.328333	1901-1910	NA	NA		SSP	shared socioeconomic pathways
PRUN-15	8.678333	1901-1910	NA	NA
SART-05	9.755	1901-1910	NA	NA
VENA-01-02	7.533334	1901-1910	NA	NA
VENT-02	8.633334	1901-1910	NA	NA		References
CALEN-01-02	7.808334	1901-1910	NA	NA		CHELSA v2.1 database (https://chelsa-climate.org)
CALV-04-06	9.575	1901-1910	NA	NA		Karger DN, Conrad O, Böhner J, et al (2017) Climatologies at high resolution for the earth’s land surface areas. Sci Data 4:170122. https://doi.org/10.1038/sdata.2017.122
CAN-01	8.963333	1901-1910	NA	NA		Karger, D.N., Zimmermann, N.E. (2018): CHELSAcruts – High resolution temperature and precipitation timeseries for the 20th century and beyond. EnviDat. doi: 10.16904/envidat.159
LAM-09	7.651666	1901-1910	NA	NA		Karger DN, Schmatz DR, Dettling G, Zimmermann NE (2020) High-resolution monthly precipitation and temperature time series from 2006 to 2100. Sci Data 7:248. https://doi.org/10.1038/s41597-020-00587-y
PRUN-23-27	8.061667	1901-1910	NA	NA		Xu, T., & Hutchinson, M. (2011). ANUCLIM version 6.1 user guide. The Australian National University, Fenner School of Environment and Society, Canberra.
SH-J*	6.105	1901-1910	NA	NA
TOM-03	8.96	1901-1910	NA	NA
TRAL-01-02-03	6.398333	1901-1910	NA	NA
URT-13	9.478333	1901-1910	NA	NA
SH-A	6.915	1901-1910	NA	NA
SH-C	9.828333	1901-1910	NA	NA
SH-F	8.931667	1901-1910	NA	NA
SH-G	9.775	1901-1910	NA	NA
SH-H	6.618333	1901-1910	NA	NA
SH-I	9.788333	1901-1910	NA	NA
SH-E*	8.678333	1901-1910	NA	NA
BONI-05	9.906667	1911-1920	NA	NA
CALV-01	9.566667	1911-1920	NA	NA
CAST-02	8.523334	1911-1920	NA	NA
ERS-02-04-05	8.898333	1911-1920	NA	NA
ERS-09-10	7.945	1911-1920	NA	NA
GAL-01-03	10.345	1911-1920	NA	NA
LAG-01-07-09	8.703333	1911-1920	NA	NA
PORT-01-02-03	9.96	1911-1920	NA	NA
PRUN-15	9.321667	1911-1920	NA	NA
SART-05	10.35	1911-1920	NA	NA
VENA-01-02	8.19	1911-1920	NA	NA
VENT-02	9.276666	1911-1920	NA	NA
CALEN-01-02	8.531667	1911-1920	NA	NA
CALV-04-06	10.266667	1911-1920	NA	NA
CAN-01	9.618333	1911-1920	NA	NA
LAM-09	8.321667	1911-1920	NA	NA
PRUN-23-27	8.705	1911-1920	NA	NA
SH-J*	6.78	1911-1920	NA	NA
TOM-03	9.606667	1911-1920	NA	NA
TRAL-01-02-03	7.063333	1911-1920	NA	NA
URT-13	10.138333	1911-1920	NA	NA
SH-A	7.565	1911-1920	NA	NA
SH-C	10.445	1911-1920	NA	NA
SH-F	9.583334	1911-1920	NA	NA
SH-G	10.425	1911-1920	NA	NA
SH-H	7.355	1911-1920	NA	NA
SH-I	10.466667	1911-1920	NA	NA
SH-E*	9.321667	1911-1920	NA	NA
BONI-05	9.683334	1921-1930	NA	NA
CALV-01	9.341666	1921-1930	NA	NA
CAST-02	8.28	1921-1930	NA	NA
ERS-02-04-05	8.635	1921-1930	NA	NA
ERS-09-10	7.69	1921-1930	NA	NA
GAL-01-03	10.135	1921-1930	NA	NA
LAG-01-07-09	8.46	1921-1930	NA	NA
PORT-01-02-03	9.735	1921-1930	NA	NA
PRUN-15	9.095	1921-1930	NA	NA
SART-05	10.153333	1921-1930	NA	NA
VENA-01-02	7.96	1921-1930	NA	NA
VENT-02	9.056667	1921-1930	NA	NA
CALEN-01-02	8.308334	1921-1930	NA	NA
CALV-04-06	10.04	1921-1930	NA	NA
CAN-01	9.38	1921-1930	NA	NA
LAM-09	8.078333	1921-1930	NA	NA
PRUN-23-27	8.478333	1921-1930	NA	NA
SH-J*	6.563333	1921-1930	NA	NA
TOM-03	9.35	1921-1930	NA	NA
TRAL-01-02-03	6.833334	1921-1930	NA	NA
URT-13	9.893333	1921-1930	NA	NA
SH-A	7.401667	1921-1930	NA	NA
SH-C	10.215	1921-1930	NA	NA
SH-F	9.41	1921-1930	NA	NA
SH-G	10.266666	1921-1930	NA	NA
SH-H	7.163333	1921-1930	NA	NA
SH-I	10.238333	1921-1930	NA	NA
SH-E*	9.095	1921-1930	NA	NA
BONI-05	9.691667	1931-1940	NA	NA
CALV-01	9.095	1931-1940	NA	NA
CAST-02	8.071667	1931-1940	NA	NA
ERS-02-04-05	8.433334	1931-1940	NA	NA
ERS-09-10	7.483334	1931-1940	NA	NA
GAL-01-03	9.89	1931-1940	NA	NA
LAG-01-07-09	8.246667	1931-1940	NA	NA
PORT-01-02-03	9.71	1931-1940	NA	NA
PRUN-15	8.961667	1931-1940	NA	NA
SART-05	10.116666	1931-1940	NA	NA
VENA-01-02	7.766666	1931-1940	NA	NA
VENT-02	8.941666	1931-1940	NA	NA
CALEN-01-02	8.066666	1931-1940	NA	NA
CALV-04-06	9.8	1931-1940	NA	NA
CAN-01	9.206667	1931-1940	NA	NA
LAM-09	7.865	1931-1940	NA	NA
PRUN-23-27	8.345	1931-1940	NA	NA
SH-J*	6.361666	1931-1940	NA	NA
TOM-03	9.155	1931-1940	NA	NA
TRAL-01-02-03	6.633334	1931-1940	NA	NA
URT-13	9.675	1931-1940	NA	NA
SH-A	7.228333	1931-1940	NA	NA
SH-C	10.195	1931-1940	NA	NA
SH-F	9.308333	1931-1940	NA	NA
SH-G	10.128333	1931-1940	NA	NA
SH-H	6.935	1931-1940	NA	NA
SH-I	9.991666	1931-1940	NA	NA
SH-E*	8.961667	1931-1940	NA	NA
BONI-05	9.441666	1941-1950	NA	NA
CALV-01	8.845	1941-1950	NA	NA
CAST-02	7.808334	1941-1950	NA	NA
ERS-02-04-05	8.186667	1941-1950	NA	NA
ERS-09-10	7.235	1941-1950	NA	NA
GAL-01-03	9.638333	1941-1950	NA	NA
LAG-01-07-09	7.988333	1941-1950	NA	NA
PORT-01-02-03	9.458334	1941-1950	NA	NA
PRUN-15	8.695	1941-1950	NA	NA
SART-05	9.866666	1941-1950	NA	NA
VENA-01-02	7.5	1941-1950	NA	NA
VENT-02	8.675	1941-1950	NA	NA
CALEN-01-02	7.813333	1941-1950	NA	NA
CALV-04-06	9.545	1941-1950	NA	NA
CAN-01	8.941666	1941-1950	NA	NA
LAM-09	7.605	1941-1950	NA	NA
PRUN-23-27	8.078333	1941-1950	NA	NA
SH-J*	6.085	1941-1950	NA	NA
TOM-03	8.895	1941-1950	NA	NA
TRAL-01-02-03	6.366667	1941-1950	NA	NA
URT-13	9.426666	1941-1950	NA	NA
SH-A	6.965	1941-1950	NA	NA
SH-C	9.943333	1941-1950	NA	NA
SH-F	9.058333	1941-1950	NA	NA
SH-G	9.865	1941-1950	NA	NA
SH-H	6.665	1941-1950	NA	NA
SH-I	9.741667	1941-1950	NA	NA
SH-E*	8.695	1941-1950	NA	NA
BONI-05	10.023334	1951-1960	NA	NA
CALV-01	9.535	1951-1960	NA	NA
CAST-02	8.533334	1951-1960	NA	NA
ERS-02-04-05	8.96	1951-1960	NA	NA
ERS-09-10	8.006667	1951-1960	NA	NA
GAL-01-03	10.325	1951-1960	NA	NA
LAG-01-07-09	8.713333	1951-1960	NA	NA
PORT-01-02-03	10.088333	1951-1960	NA	NA
PRUN-15	9.418333	1951-1960	NA	NA
SART-05	10.506667	1951-1960	NA	NA
VENA-01-02	8.231667	1951-1960	NA	NA
VENT-02	9.373334	1951-1960	NA	NA
CALEN-01-02	8.501666	1951-1960	NA	NA
CALV-04-06	10.233334	1951-1960	NA	NA
CAN-01	9.681667	1951-1960	NA	NA
LAM-09	8.331667	1951-1960	NA	NA
PRUN-23-27	8.801667	1951-1960	NA	NA
SH-J*	6.818333	1951-1960	NA	NA
TOM-03	9.675	1951-1960	NA	NA
TRAL-01-02-03	7.093333	1951-1960	NA	NA
URT-13	10.135	1951-1960	NA	NA
SH-A	7.656667	1951-1960	NA	NA
SH-C	10.588333	1951-1960	NA	NA
SH-F	9.67	1951-1960	NA	NA
SH-G	10.525	1951-1960	NA	NA
SH-H	7.325	1951-1960	NA	NA
SH-I	10.43	1951-1960	NA	NA
SH-E*	9.418333	1951-1960	NA	NA
BONI-05	9.965	1961-1970	NA	NA
CALV-01	9.293333	1961-1970	NA	NA
CAST-02	8.276666	1961-1970	NA	NA
ERS-02-04-05	8.611667	1961-1970	NA	NA
ERS-09-10	7.658334	1961-1970	NA	NA
GAL-01-03	10.096667	1961-1970	NA	NA
LAG-01-07-09	8.453333	1961-1970	NA	NA
PORT-01-02-03	9.976667	1961-1970	NA	NA
PRUN-15	9.216667	1961-1970	NA	NA
SART-05	10.39	1961-1970	NA	NA
VENA-01-02	8.011667	1961-1970	NA	NA
VENT-02	9.198333	1961-1970	NA	NA
CALEN-01-02	8.27	1961-1970	NA	NA
CALV-04-06	9.993333	1961-1970	NA	NA
CAN-01	9.441666	1961-1970	NA	NA
LAM-09	8.075	1961-1970	NA	NA
PRUN-23-27	8.598334	1961-1970	NA	NA
SH-J*	6.591666	1961-1970	NA	NA
TOM-03	9.338333	1961-1970	NA	NA
TRAL-01-02-03	6.863333	1961-1970	NA	NA
URT-13	9.886667	1961-1970	NA	NA
SH-A	7.498334	1961-1970	NA	NA
SH-C	10.46	1961-1970	NA	NA
SH-F	9.588333	1961-1970	NA	NA
SH-G	10.403333	1961-1970	NA	NA
SH-H	7.151667	1961-1970	NA	NA
SH-I	10.193333	1961-1970	NA	NA
SH-E*	9.216667	1961-1970	NA	NA
BONI-05	10.525	1971-1980	NA	NA
CALV-01	10.023333	1971-1980	NA	NA
CAST-02	9.02	1971-1980	NA	NA
ERS-02-04-05	9.42	1971-1980	NA	NA
ERS-09-10	8.47	1971-1980	NA	NA
GAL-01-03	10.808334	1971-1980	NA	NA
LAG-01-07-09	9.2	1971-1980	NA	NA
PORT-01-02-03	10.57	1971-1980	NA	NA
PRUN-15	9.875	1971-1980	NA	NA
SART-05	10.953333	1971-1980	NA	NA
VENA-01-02	8.705	1971-1980	NA	NA
VENT-02	9.838333	1971-1980	NA	NA
CALEN-01-02	8.99	1971-1980	NA	NA
CALV-04-06	10.723334	1971-1980	NA	NA
CAN-01	10.151666	1971-1980	NA	NA
LAM-09	8.818333	1971-1980	NA	NA
PRUN-23-27	9.256667	1971-1980	NA	NA
SH-J*	7.285	1971-1980	NA	NA
TOM-03	10.135	1971-1980	NA	NA
TRAL-01-02-03	7.575	1971-1980	NA	NA
URT-13	10.63	1971-1980	NA	NA
SH-A	8.115	1971-1980	NA	NA
SH-C	11.05	1971-1980	NA	NA
SH-F	10.166667	1971-1980	NA	NA
SH-G	11	1971-1980	NA	NA
SH-H	7.835	1971-1980	NA	NA
SH-I	10.923334	1971-1980	NA	NA
SH-E*	9.875	1971-1980	NA	NA
BONI-05	10.053333	1981-1990	NA	NA
CALV-01	9.53	1981-1990	NA	NA
CAST-02	8.518333	1981-1990	NA	NA
ERS-02-04-05	8.926667	1981-1990	NA	NA
ERS-09-10	7.978333	1981-1990	NA	NA
GAL-01-03	10.32	1981-1990	NA	NA
LAG-01-07-09	8.701666	1981-1990	NA	NA
PORT-01-02-03	10.091667	1981-1990	NA	NA
PRUN-15	9.386667	1981-1990	NA	NA
SART-05	10.475	1981-1990	NA	NA
VENA-01-02	8.205	1981-1990	NA	NA
VENT-02	9.35	1981-1990	NA	NA
CALEN-01-02	8.506667	1981-1990	NA	NA
CALV-04-06	10.236667	1981-1990	NA	NA
CAN-01	9.66	1981-1990	NA	NA
LAM-09	8.321667	1981-1990	NA	NA
PRUN-23-27	8.77	1981-1990	NA	NA
SH-J*	6.786667	1981-1990	NA	NA
TOM-03	9.645	1981-1990	NA	NA
TRAL-01-02-03	7.075	1981-1990	NA	NA
URT-13	10.136667	1981-1990	NA	NA
SH-A	7.635	1981-1990	NA	NA
SH-C	10.575	1981-1990	NA	NA
SH-F	9.7	1981-1990	NA	NA
SH-G	10.531667	1981-1990	NA	NA
SH-H	7.346667	1981-1990	NA	NA
SH-I	10.426667	1981-1990	NA	NA
SH-E*	9.386667	1981-1990	NA	NA
BONI-05	10.486667	1991-2000	NA	NA
CALV-01	10.096667	1991-2000	NA	NA
CAST-02	9.056667	1991-2000	NA	NA
ERS-02-04-05	9.468333	1991-2000	NA	NA
ERS-09-10	8.516666	1991-2000	NA	NA
GAL-01-03	10.873334	1991-2000	NA	NA
LAG-01-07-09	9.243333	1991-2000	NA	NA
PORT-01-02-03	10.555	1991-2000	NA	NA
PRUN-15	9.888333	1991-2000	NA	NA
SART-05	10.935	1991-2000	NA	NA
VENA-01-02	8.726667	1991-2000	NA	NA
VENT-02	9.855	1991-2000	NA	NA
CALEN-01-02	9.055	1991-2000	NA	NA
CALV-04-06	10.8	1991-2000	NA	NA
CAN-01	10.178333	1991-2000	NA	NA
LAM-09	8.861667	1991-2000	NA	NA
PRUN-23-27	9.273334	1991-2000	NA	NA
SH-J*	7.32	1991-2000	NA	NA
TOM-03	10.185	1991-2000	NA	NA
TRAL-01-02-03	7.596667	1991-2000	NA	NA
URT-13	10.685	1991-2000	NA	NA
SH-A	8.131667	1991-2000	NA	NA
SH-C	11.038333	1991-2000	NA	NA
SH-F	10.166666	1991-2000	NA	NA
SH-G	11.003333	1991-2000	NA	NA
SH-H	7.878333	1991-2000	NA	NA
SH-I	10.995	1991-2000	NA	NA
SH-E*	9.888333	1991-2000	NA	NA
BONI-05	10.604902	2000-2016	NA	NA
CALEN-01-02	9.140196	2000-2016	NA	NA
CALV-01	10.172549	2000-2016	NA	NA
CALV-04-06	10.871568	2000-2016	NA	NA
CAN-01	10.304902	2000-2016	NA	NA
CAST-02	9.163725	2000-2016	NA	NA
ERS-02-04-05	9.576471	2000-2016	NA	NA
ERS-09-10	8.620589	2000-2016	NA	NA
GAL-01-03	10.952941	2000-2016	NA	NA
LAG-01-07-09	9.34902	2000-2016	NA	NA
LAM-09	8.966666	2000-2016	NA	NA
PORT-01-02-03	10.659804	2000-2016	NA	NA
PRUN-15	9.998039	2000-2016	NA	NA
PRUN-23-27	9.383334	2000-2016	NA	NA
SART-05	11.036275	2000-2016	NA	NA
SH-A	8.208823	2000-2016	NA	NA
SH-C	11.143137	2000-2016	NA	NA
SH-E*	9.998039	2000-2016	NA	NA
SH-F	10.256863	2000-2016	NA	NA
SH-G	11.092157	2000-2016	NA	NA
SH-H	7.958823	2000-2016	NA	NA
SH-I	11.074509	2000-2016	NA	NA
SH-J*	7.432353	2000-2016	NA	NA
TOM-03	10.291177	2000-2016	NA	NA
TRAL-01-02-03	7.715686	2000-2016	NA	NA
URT-13	10.783334	2000-2016	NA	NA
VENA-01-02	8.85	2000-2016	NA	NA
VENT-02	9.964706	2000-2016	NA	NA
BONI-05	11.35	2011-2040	gfdl-esm4	ssp126
CALV-01	10.55	2011-2040	gfdl-esm4	ssp126
CAST-02	8.25	2011-2040	gfdl-esm4	ssp126
ERS-02-04-05	11.05	2011-2040	gfdl-esm4	ssp126
ERS-09-10	10.15	2011-2040	gfdl-esm4	ssp126
GAL-01-03	11.25	2011-2040	gfdl-esm4	ssp126
LAG-01-07-09	8.95	2011-2040	gfdl-esm4	ssp126
PORT-01-02-03	10.85	2011-2040	gfdl-esm4	ssp126
PRUN-15	9.55	2011-2040	gfdl-esm4	ssp126
SART-05	11.65	2011-2040	gfdl-esm4	ssp126
VENA-01-02	7.35	2011-2040	gfdl-esm4	ssp126
VENT-02	9.45	2011-2040	gfdl-esm4	ssp126
CALEN-01-02	9.25	2011-2040	gfdl-esm4	ssp126
CALV-04-06	11.15	2011-2040	gfdl-esm4	ssp126
CAN-01	10.55	2011-2040	gfdl-esm4	ssp126
ERS-02-04-05	11.05	2011-2040	gfdl-esm4	ssp126
LAM-09	8.55	2011-2040	gfdl-esm4	ssp126
PRUN-23-27	8.95	2011-2040	gfdl-esm4	ssp126
SH-J*	6.15	2011-2040	gfdl-esm4	ssp126
TOM-03	11.55	2011-2040	gfdl-esm4	ssp126
TRAL-01-02-03	6.45	2011-2040	gfdl-esm4	ssp126
URT-13	10.75	2011-2040	gfdl-esm4	ssp126
SH-A	8.05	2011-2040	gfdl-esm4	ssp126
SH-C	11.35	2011-2040	gfdl-esm4	ssp126
SH-F	10.75	2011-2040	gfdl-esm4	ssp126
SH-G	11.05	2011-2040	gfdl-esm4	ssp126
SH-H	8.65	2011-2040	gfdl-esm4	ssp126
SH-I	11.25	2011-2040	gfdl-esm4	ssp126
SH-A	8.05	2011-2040	gfdl-esm4	ssp126
SH-C	11.35	2011-2040	gfdl-esm4	ssp126
SH-E*	9.55	2011-2040	gfdl-esm4	ssp126
SH-F	10.75	2011-2040	gfdl-esm4	ssp126
SH-I	11.25	2011-2040	gfdl-esm4	ssp126
SH-J*	6.15	2011-2040	gfdl-esm4	ssp126
SH-A	8.05	2011-2040	gfdl-esm4	ssp126
SH-A	8.05	2011-2040	gfdl-esm4	ssp126
SH-C	11.35	2011-2040	gfdl-esm4	ssp126
SH-G	11.05	2011-2040	gfdl-esm4	ssp126
BONI-05	11.85	2011-2040	gfdl-esm4	ssp370
CALV-01	10.95	2011-2040	gfdl-esm4	ssp370
CAST-02	8.55	2011-2040	gfdl-esm4	ssp370
ERS-02-04-05	11.45	2011-2040	gfdl-esm4	ssp370
ERS-09-10	10.65	2011-2040	gfdl-esm4	ssp370
GAL-01-03	11.65	2011-2040	gfdl-esm4	ssp370
LAG-01-07-09	9.15	2011-2040	gfdl-esm4	ssp370
PORT-01-02-03	11.35	2011-2040	gfdl-esm4	ssp370
PRUN-15	9.75	2011-2040	gfdl-esm4	ssp370
SART-05	12.05	2011-2040	gfdl-esm4	ssp370
VENA-01-02	7.65	2011-2040	gfdl-esm4	ssp370
VENT-02	9.85	2011-2040	gfdl-esm4	ssp370
CALEN-01-02	9.65	2011-2040	gfdl-esm4	ssp370
CALV-04-06	11.45	2011-2040	gfdl-esm4	ssp370
CAN-01	10.95	2011-2040	gfdl-esm4	ssp370
ERS-02-04-05	11.45	2011-2040	gfdl-esm4	ssp370
LAM-09	8.85	2011-2040	gfdl-esm4	ssp370
PRUN-23-27	9.15	2011-2040	gfdl-esm4	ssp370
SH-J*	6.45	2011-2040	gfdl-esm4	ssp370
TOM-03	12.05	2011-2040	gfdl-esm4	ssp370
TRAL-01-02-03	6.75	2011-2040	gfdl-esm4	ssp370
URT-13	11.05	2011-2040	gfdl-esm4	ssp370
SH-A	8.45	2011-2040	gfdl-esm4	ssp370
SH-C	11.85	2011-2040	gfdl-esm4	ssp370
SH-F	11.15	2011-2040	gfdl-esm4	ssp370
SH-G	11.45	2011-2040	gfdl-esm4	ssp370
SH-H	9.15	2011-2040	gfdl-esm4	ssp370
SH-I	11.65	2011-2040	gfdl-esm4	ssp370
SH-A	8.45	2011-2040	gfdl-esm4	ssp370
SH-C	11.85	2011-2040	gfdl-esm4	ssp370
SH-E*	9.75	2011-2040	gfdl-esm4	ssp370
SH-F	11.15	2011-2040	gfdl-esm4	ssp370
SH-I	11.65	2011-2040	gfdl-esm4	ssp370
SH-J*	6.45	2011-2040	gfdl-esm4	ssp370
SH-A	8.45	2011-2040	gfdl-esm4	ssp370
SH-A	8.45	2011-2040	gfdl-esm4	ssp370
SH-C	11.85	2011-2040	gfdl-esm4	ssp370
SH-G	11.45	2011-2040	gfdl-esm4	ssp370
BONI-05	11.35	2011-2040	gfdl-esm4	ssp585
CALV-01	10.35	2011-2040	gfdl-esm4	ssp585
CAST-02	8.15	2011-2040	gfdl-esm4	ssp585
ERS-02-04-05	10.65	2011-2040	gfdl-esm4	ssp585
ERS-09-10	9.75	2011-2040	gfdl-esm4	ssp585
GAL-01-03	11.05	2011-2040	gfdl-esm4	ssp585
LAG-01-07-09	8.75	2011-2040	gfdl-esm4	ssp585
PORT-01-02-03	10.75	2011-2040	gfdl-esm4	ssp585
PRUN-15	9.35	2011-2040	gfdl-esm4	ssp585
SART-05	11.55	2011-2040	gfdl-esm4	ssp585
VENA-01-02	7.35	2011-2040	gfdl-esm4	ssp585
VENT-02	9.35	2011-2040	gfdl-esm4	ssp585
CALEN-01-02	9.05	2011-2040	gfdl-esm4	ssp585
CALV-04-06	10.85	2011-2040	gfdl-esm4	ssp585
CAN-01	10.35	2011-2040	gfdl-esm4	ssp585
ERS-02-04-05	10.65	2011-2040	gfdl-esm4	ssp585
LAM-09	8.35	2011-2040	gfdl-esm4	ssp585
PRUN-23-27	8.75	2011-2040	gfdl-esm4	ssp585
SH-J*	6.05	2011-2040	gfdl-esm4	ssp585
TOM-03	11.25	2011-2040	gfdl-esm4	ssp585
TRAL-01-02-03	6.35	2011-2040	gfdl-esm4	ssp585
URT-13	10.45	2011-2040	gfdl-esm4	ssp585
SH-A	7.95	2011-2040	gfdl-esm4	ssp585
SH-C	11.35	2011-2040	gfdl-esm4	ssp585
SH-F	10.65	2011-2040	gfdl-esm4	ssp585
SH-G	10.95	2011-2040	gfdl-esm4	ssp585
SH-H	8.45	2011-2040	gfdl-esm4	ssp585
SH-I	10.95	2011-2040	gfdl-esm4	ssp585
SH-A	7.95	2011-2040	gfdl-esm4	ssp585
SH-C	11.35	2011-2040	gfdl-esm4	ssp585
SH-E*	9.35	2011-2040	gfdl-esm4	ssp585
SH-F	10.65	2011-2040	gfdl-esm4	ssp585
SH-I	10.95	2011-2040	gfdl-esm4	ssp585
SH-J*	6.05	2011-2040	gfdl-esm4	ssp585
SH-A	7.95	2011-2040	gfdl-esm4	ssp585
SH-A	7.95	2011-2040	gfdl-esm4	ssp585
SH-C	11.35	2011-2040	gfdl-esm4	ssp585
SH-G	10.95	2011-2040	gfdl-esm4	ssp585
BONI-05	11.05	2011-2040	ipsl-cm6a-lr	ssp126
CALV-01	10.15	2011-2040	ipsl-cm6a-lr	ssp126
CAST-02	7.95	2011-2040	ipsl-cm6a-lr	ssp126
ERS-02-04-05	10.55	2011-2040	ipsl-cm6a-lr	ssp126
ERS-09-10	9.75	2011-2040	ipsl-cm6a-lr	ssp126
GAL-01-03	10.95	2011-2040	ipsl-cm6a-lr	ssp126
LAG-01-07-09	8.55	2011-2040	ipsl-cm6a-lr	ssp126
PORT-01-02-03	10.55	2011-2040	ipsl-cm6a-lr	ssp126
PRUN-15	9.15	2011-2040	ipsl-cm6a-lr	ssp126
SART-05	11.35	2011-2040	ipsl-cm6a-lr	ssp126
VENA-01-02	7.25	2011-2040	ipsl-cm6a-lr	ssp126
VENT-02	9.15	2011-2040	ipsl-cm6a-lr	ssp126
CALEN-01-02	8.85	2011-2040	ipsl-cm6a-lr	ssp126
CALV-04-06	10.75	2011-2040	ipsl-cm6a-lr	ssp126
CAN-01	10.15	2011-2040	ipsl-cm6a-lr	ssp126
ERS-02-04-05	10.55	2011-2040	ipsl-cm6a-lr	ssp126
LAM-09	8.15	2011-2040	ipsl-cm6a-lr	ssp126
PRUN-23-27	8.55	2011-2040	ipsl-cm6a-lr	ssp126
SH-J*	5.95	2011-2040	ipsl-cm6a-lr	ssp126
TOM-03	11.15	2011-2040	ipsl-cm6a-lr	ssp126
TRAL-01-02-03	6.15	2011-2040	ipsl-cm6a-lr	ssp126
URT-13	10.25	2011-2040	ipsl-cm6a-lr	ssp126
SH-A	7.75	2011-2040	ipsl-cm6a-lr	ssp126
SH-C	11.05	2011-2040	ipsl-cm6a-lr	ssp126
SH-F	10.45	2011-2040	ipsl-cm6a-lr	ssp126
SH-G	10.75	2011-2040	ipsl-cm6a-lr	ssp126
SH-H	8.35	2011-2040	ipsl-cm6a-lr	ssp126
SH-I	10.85	2011-2040	ipsl-cm6a-lr	ssp126
SH-A	7.75	2011-2040	ipsl-cm6a-lr	ssp126
SH-C	11.05	2011-2040	ipsl-cm6a-lr	ssp126
SH-E*	9.15	2011-2040	ipsl-cm6a-lr	ssp126
SH-F	10.45	2011-2040	ipsl-cm6a-lr	ssp126
SH-I	10.85	2011-2040	ipsl-cm6a-lr	ssp126
SH-J*	5.95	2011-2040	ipsl-cm6a-lr	ssp126
SH-A	7.75	2011-2040	ipsl-cm6a-lr	ssp126
SH-A	7.75	2011-2040	ipsl-cm6a-lr	ssp126
SH-C	11.05	2011-2040	ipsl-cm6a-lr	ssp126
SH-G	10.75	2011-2040	ipsl-cm6a-lr	ssp126
BONI-05	11.25	2011-2040	ipsl-cm6a-lr	ssp370
CALV-01	10.45	2011-2040	ipsl-cm6a-lr	ssp370
CAST-02	8.25	2011-2040	ipsl-cm6a-lr	ssp370
ERS-02-04-05	10.85	2011-2040	ipsl-cm6a-lr	ssp370
ERS-09-10	10.05	2011-2040	ipsl-cm6a-lr	ssp370
GAL-01-03	11.15	2011-2040	ipsl-cm6a-lr	ssp370
LAG-01-07-09	8.85	2011-2040	ipsl-cm6a-lr	ssp370
PORT-01-02-03	10.85	2011-2040	ipsl-cm6a-lr	ssp370
PRUN-15	9.45	2011-2040	ipsl-cm6a-lr	ssp370
SART-05	11.55	2011-2040	ipsl-cm6a-lr	ssp370
VENA-01-02	7.45	2011-2040	ipsl-cm6a-lr	ssp370
VENT-02	9.35	2011-2040	ipsl-cm6a-lr	ssp370
CALEN-01-02	9.15	2011-2040	ipsl-cm6a-lr	ssp370
CALV-04-06	10.95	2011-2040	ipsl-cm6a-lr	ssp370
CAN-01	10.35	2011-2040	ipsl-cm6a-lr	ssp370
ERS-02-04-05	10.85	2011-2040	ipsl-cm6a-lr	ssp370
LAM-09	8.45	2011-2040	ipsl-cm6a-lr	ssp370
PRUN-23-27	8.85	2011-2040	ipsl-cm6a-lr	ssp370
SH-J*	6.25	2011-2040	ipsl-cm6a-lr	ssp370
TOM-03	11.45	2011-2040	ipsl-cm6a-lr	ssp370
TRAL-01-02-03	6.45	2011-2040	ipsl-cm6a-lr	ssp370
URT-13	10.55	2011-2040	ipsl-cm6a-lr	ssp370
SH-A	8.05	2011-2040	ipsl-cm6a-lr	ssp370
SH-C	11.25	2011-2040	ipsl-cm6a-lr	ssp370
SH-F	10.65	2011-2040	ipsl-cm6a-lr	ssp370
SH-G	10.95	2011-2040	ipsl-cm6a-lr	ssp370
SH-H	8.55	2011-2040	ipsl-cm6a-lr	ssp370
SH-I	11.05	2011-2040	ipsl-cm6a-lr	ssp370
SH-A	8.05	2011-2040	ipsl-cm6a-lr	ssp370
SH-C	11.25	2011-2040	ipsl-cm6a-lr	ssp370
SH-E*	9.45	2011-2040	ipsl-cm6a-lr	ssp370
SH-F	10.65	2011-2040	ipsl-cm6a-lr	ssp370
SH-I	11.05	2011-2040	ipsl-cm6a-lr	ssp370
SH-J*	6.25	2011-2040	ipsl-cm6a-lr	ssp370
SH-A	8.05	2011-2040	ipsl-cm6a-lr	ssp370
SH-A	8.05	2011-2040	ipsl-cm6a-lr	ssp370
SH-C	11.25	2011-2040	ipsl-cm6a-lr	ssp370
SH-G	10.95	2011-2040	ipsl-cm6a-lr	ssp370
BONI-05	10.75	2011-2040	ipsl-cm6a-lr	ssp585
CALV-01	9.75	2011-2040	ipsl-cm6a-lr	ssp585
CAST-02	7.65	2011-2040	ipsl-cm6a-lr	ssp585
ERS-02-04-05	10.25	2011-2040	ipsl-cm6a-lr	ssp585
ERS-09-10	9.35	2011-2040	ipsl-cm6a-lr	ssp585
GAL-01-03	10.55	2011-2040	ipsl-cm6a-lr	ssp585
LAG-01-07-09	8.15	2011-2040	ipsl-cm6a-lr	ssp585
PORT-01-02-03	10.25	2011-2040	ipsl-cm6a-lr	ssp585
PRUN-15	8.75	2011-2040	ipsl-cm6a-lr	ssp585
SART-05	11.05	2011-2040	ipsl-cm6a-lr	ssp585
VENA-01-02	6.85	2011-2040	ipsl-cm6a-lr	ssp585
VENT-02	8.85	2011-2040	ipsl-cm6a-lr	ssp585
CALEN-01-02	8.45	2011-2040	ipsl-cm6a-lr	ssp585
CALV-04-06	10.35	2011-2040	ipsl-cm6a-lr	ssp585
CAN-01	9.85	2011-2040	ipsl-cm6a-lr	ssp585
ERS-02-04-05	10.25	2011-2040	ipsl-cm6a-lr	ssp585
LAM-09	7.75	2011-2040	ipsl-cm6a-lr	ssp585
PRUN-23-27	8.15	2011-2040	ipsl-cm6a-lr	ssp585
SH-J*	5.55	2011-2040	ipsl-cm6a-lr	ssp585
TOM-03	10.85	2011-2040	ipsl-cm6a-lr	ssp585
TRAL-01-02-03	5.85	2011-2040	ipsl-cm6a-lr	ssp585
URT-13	9.95	2011-2040	ipsl-cm6a-lr	ssp585
SH-A	7.55	2011-2040	ipsl-cm6a-lr	ssp585
SH-C	10.75	2011-2040	ipsl-cm6a-lr	ssp585
SH-F	10.15	2011-2040	ipsl-cm6a-lr	ssp585
SH-G	10.45	2011-2040	ipsl-cm6a-lr	ssp585
SH-H	7.95	2011-2040	ipsl-cm6a-lr	ssp585
SH-I	10.45	2011-2040	ipsl-cm6a-lr	ssp585
SH-A	7.55	2011-2040	ipsl-cm6a-lr	ssp585
SH-C	10.75	2011-2040	ipsl-cm6a-lr	ssp585
SH-E*	8.75	2011-2040	ipsl-cm6a-lr	ssp585
SH-F	10.15	2011-2040	ipsl-cm6a-lr	ssp585
SH-I	10.45	2011-2040	ipsl-cm6a-lr	ssp585
SH-J*	5.55	2011-2040	ipsl-cm6a-lr	ssp585
SH-A	7.55	2011-2040	ipsl-cm6a-lr	ssp585
SH-A	7.55	2011-2040	ipsl-cm6a-lr	ssp585
SH-C	10.75	2011-2040	ipsl-cm6a-lr	ssp585
SH-G	10.45	2011-2040	ipsl-cm6a-lr	ssp585
BONI-05	11.05	2011-2040	mpi-esm1-2-hr	ssp126
CALV-01	10.15	2011-2040	mpi-esm1-2-hr	ssp126
CAST-02	7.85	2011-2040	mpi-esm1-2-hr	ssp126
ERS-02-04-05	10.65	2011-2040	mpi-esm1-2-hr	ssp126
ERS-09-10	9.75	2011-2040	mpi-esm1-2-hr	ssp126
GAL-01-03	10.85	2011-2040	mpi-esm1-2-hr	ssp126
LAG-01-07-09	8.55	2011-2040	mpi-esm1-2-hr	ssp126
PORT-01-02-03	10.55	2011-2040	mpi-esm1-2-hr	ssp126
PRUN-15	9.15	2011-2040	mpi-esm1-2-hr	ssp126
SART-05	11.35	2011-2040	mpi-esm1-2-hr	ssp126
VENA-01-02	6.95	2011-2040	mpi-esm1-2-hr	ssp126
VENT-02	9.15	2011-2040	mpi-esm1-2-hr	ssp126
CALEN-01-02	8.85	2011-2040	mpi-esm1-2-hr	ssp126
CALV-04-06	10.75	2011-2040	mpi-esm1-2-hr	ssp126
CAN-01	10.15	2011-2040	mpi-esm1-2-hr	ssp126
ERS-02-04-05	10.65	2011-2040	mpi-esm1-2-hr	ssp126
LAM-09	8.15	2011-2040	mpi-esm1-2-hr	ssp126
PRUN-23-27	8.55	2011-2040	mpi-esm1-2-hr	ssp126
SH-J*	5.75	2011-2040	mpi-esm1-2-hr	ssp126
TOM-03	11.25	2011-2040	mpi-esm1-2-hr	ssp126
TRAL-01-02-03	6.05	2011-2040	mpi-esm1-2-hr	ssp126
URT-13	10.35	2011-2040	mpi-esm1-2-hr	ssp126
SH-A	7.85	2011-2040	mpi-esm1-2-hr	ssp126
SH-C	11.05	2011-2040	mpi-esm1-2-hr	ssp126
SH-F	10.45	2011-2040	mpi-esm1-2-hr	ssp126
SH-G	10.75	2011-2040	mpi-esm1-2-hr	ssp126
SH-H	8.25	2011-2040	mpi-esm1-2-hr	ssp126
SH-I	10.85	2011-2040	mpi-esm1-2-hr	ssp126
SH-A	7.85	2011-2040	mpi-esm1-2-hr	ssp126
SH-C	11.05	2011-2040	mpi-esm1-2-hr	ssp126
SH-E*	9.15	2011-2040	mpi-esm1-2-hr	ssp126
SH-F	10.45	2011-2040	mpi-esm1-2-hr	ssp126
SH-I	10.85	2011-2040	mpi-esm1-2-hr	ssp126
SH-J*	5.75	2011-2040	mpi-esm1-2-hr	ssp126
SH-A	7.85	2011-2040	mpi-esm1-2-hr	ssp126
SH-A	7.85	2011-2040	mpi-esm1-2-hr	ssp126
SH-C	11.05	2011-2040	mpi-esm1-2-hr	ssp126
SH-G	10.75	2011-2040	mpi-esm1-2-hr	ssp126
BONI-05	10.95	2011-2040	mpi-esm1-2-hr	ssp370
CALV-01	10.05	2011-2040	mpi-esm1-2-hr	ssp370
CAST-02	7.55	2011-2040	mpi-esm1-2-hr	ssp370
ERS-02-04-05	10.55	2011-2040	mpi-esm1-2-hr	ssp370
ERS-09-10	9.65	2011-2040	mpi-esm1-2-hr	ssp370
GAL-01-03	10.75	2011-2040	mpi-esm1-2-hr	ssp370
LAG-01-07-09	8.35	2011-2040	mpi-esm1-2-hr	ssp370
PORT-01-02-03	10.45	2011-2040	mpi-esm1-2-hr	ssp370
PRUN-15	8.95	2011-2040	mpi-esm1-2-hr	ssp370
SART-05	11.25	2011-2040	mpi-esm1-2-hr	ssp370
VENA-01-02	6.75	2011-2040	mpi-esm1-2-hr	ssp370
VENT-02	8.95	2011-2040	mpi-esm1-2-hr	ssp370
CALEN-01-02	8.75	2011-2040	mpi-esm1-2-hr	ssp370
CALV-04-06	10.55	2011-2040	mpi-esm1-2-hr	ssp370
CAN-01	9.95	2011-2040	mpi-esm1-2-hr	ssp370
ERS-02-04-05	10.55	2011-2040	mpi-esm1-2-hr	ssp370
LAM-09	7.95	2011-2040	mpi-esm1-2-hr	ssp370
PRUN-23-27	8.35	2011-2040	mpi-esm1-2-hr	ssp370
SH-J*	5.45	2011-2040	mpi-esm1-2-hr	ssp370
TOM-03	11.05	2011-2040	mpi-esm1-2-hr	ssp370
TRAL-01-02-03	5.75	2011-2040	mpi-esm1-2-hr	ssp370
URT-13	10.15	2011-2040	mpi-esm1-2-hr	ssp370
SH-A	7.65	2011-2040	mpi-esm1-2-hr	ssp370
SH-C	10.95	2011-2040	mpi-esm1-2-hr	ssp370
SH-F	10.35	2011-2040	mpi-esm1-2-hr	ssp370
SH-G	10.65	2011-2040	mpi-esm1-2-hr	ssp370
SH-H	8.15	2011-2040	mpi-esm1-2-hr	ssp370
SH-I	10.65	2011-2040	mpi-esm1-2-hr	ssp370
SH-A	7.65	2011-2040	mpi-esm1-2-hr	ssp370
SH-C	10.95	2011-2040	mpi-esm1-2-hr	ssp370
SH-E*	8.95	2011-2040	mpi-esm1-2-hr	ssp370
SH-F	10.35	2011-2040	mpi-esm1-2-hr	ssp370
SH-I	10.65	2011-2040	mpi-esm1-2-hr	ssp370
SH-J*	5.45	2011-2040	mpi-esm1-2-hr	ssp370
SH-A	7.65	2011-2040	mpi-esm1-2-hr	ssp370
SH-A	7.65	2011-2040	mpi-esm1-2-hr	ssp370
SH-C	10.95	2011-2040	mpi-esm1-2-hr	ssp370
SH-G	10.65	2011-2040	mpi-esm1-2-hr	ssp370
BONI-05	11.05	2011-2040	mpi-esm1-2-hr	ssp585
CALV-01	10.25	2011-2040	mpi-esm1-2-hr	ssp585
CAST-02	7.95	2011-2040	mpi-esm1-2-hr	ssp585
ERS-02-04-05	10.75	2011-2040	mpi-esm1-2-hr	ssp585
ERS-09-10	9.85	2011-2040	mpi-esm1-2-hr	ssp585
GAL-01-03	10.95	2011-2040	mpi-esm1-2-hr	ssp585
LAG-01-07-09	8.65	2011-2040	mpi-esm1-2-hr	ssp585
PORT-01-02-03	10.65	2011-2040	mpi-esm1-2-hr	ssp585
PRUN-15	9.25	2011-2040	mpi-esm1-2-hr	ssp585
SART-05	11.45	2011-2040	mpi-esm1-2-hr	ssp585
VENA-01-02	7.05	2011-2040	mpi-esm1-2-hr	ssp585
VENT-02	9.25	2011-2040	mpi-esm1-2-hr	ssp585
CALEN-01-02	8.95	2011-2040	mpi-esm1-2-hr	ssp585
CALV-04-06	10.85	2011-2040	mpi-esm1-2-hr	ssp585
CAN-01	10.25	2011-2040	mpi-esm1-2-hr	ssp585
ERS-02-04-05	10.75	2011-2040	mpi-esm1-2-hr	ssp585
LAM-09	8.25	2011-2040	mpi-esm1-2-hr	ssp585
PRUN-23-27	8.65	2011-2040	mpi-esm1-2-hr	ssp585
SH-J*	5.85	2011-2040	mpi-esm1-2-hr	ssp585
TOM-03	11.25	2011-2040	mpi-esm1-2-hr	ssp585
TRAL-01-02-03	6.15	2011-2040	mpi-esm1-2-hr	ssp585
URT-13	10.45	2011-2040	mpi-esm1-2-hr	ssp585
SH-A	7.95	2011-2040	mpi-esm1-2-hr	ssp585
SH-C	11.05	2011-2040	mpi-esm1-2-hr	ssp585
SH-F	10.55	2011-2040	mpi-esm1-2-hr	ssp585
SH-G	10.85	2011-2040	mpi-esm1-2-hr	ssp585
SH-H	8.25	2011-2040	mpi-esm1-2-hr	ssp585
SH-I	10.95	2011-2040	mpi-esm1-2-hr	ssp585
SH-A	7.95	2011-2040	mpi-esm1-2-hr	ssp585
SH-C	11.05	2011-2040	mpi-esm1-2-hr	ssp585
SH-E*	9.25	2011-2040	mpi-esm1-2-hr	ssp585
SH-F	10.55	2011-2040	mpi-esm1-2-hr	ssp585
SH-I	10.95	2011-2040	mpi-esm1-2-hr	ssp585
SH-J*	5.85	2011-2040	mpi-esm1-2-hr	ssp585
SH-A	7.95	2011-2040	mpi-esm1-2-hr	ssp585
SH-A	7.95	2011-2040	mpi-esm1-2-hr	ssp585
SH-C	11.05	2011-2040	mpi-esm1-2-hr	ssp585
SH-G	10.85	2011-2040	mpi-esm1-2-hr	ssp585
BONI-05	11.35	2011-2040	mri-esm2-0	ssp126
CALV-01	10.35	2011-2040	mri-esm2-0	ssp126
CAST-02	8.15	2011-2040	mri-esm2-0	ssp126
ERS-02-04-05	10.75	2011-2040	mri-esm2-0	ssp126
ERS-09-10	9.85	2011-2040	mri-esm2-0	ssp126
GAL-01-03	11.05	2011-2040	mri-esm2-0	ssp126
LAG-01-07-09	8.75	2011-2040	mri-esm2-0	ssp126
PORT-01-02-03	10.85	2011-2040	mri-esm2-0	ssp126
PRUN-15	9.45	2011-2040	mri-esm2-0	ssp126
SART-05	11.65	2011-2040	mri-esm2-0	ssp126
VENA-01-02	7.45	2011-2040	mri-esm2-0	ssp126
VENT-02	9.45	2011-2040	mri-esm2-0	ssp126
CALEN-01-02	9.05	2011-2040	mri-esm2-0	ssp126
CALV-04-06	10.95	2011-2040	mri-esm2-0	ssp126
CAN-01	10.35	2011-2040	mri-esm2-0	ssp126
ERS-02-04-05	10.75	2011-2040	mri-esm2-0	ssp126
LAM-09	8.35	2011-2040	mri-esm2-0	ssp126
PRUN-23-27	8.85	2011-2040	mri-esm2-0	ssp126
SH-J*	6.15	2011-2040	mri-esm2-0	ssp126
TOM-03	11.25	2011-2040	mri-esm2-0	ssp126
TRAL-01-02-03	6.35	2011-2040	mri-esm2-0	ssp126
URT-13	10.45	2011-2040	mri-esm2-0	ssp126
SH-A	8.05	2011-2040	mri-esm2-0	ssp126
SH-C	11.35	2011-2040	mri-esm2-0	ssp126
SH-F	10.75	2011-2040	mri-esm2-0	ssp126
SH-G	11.05	2011-2040	mri-esm2-0	ssp126
SH-H	8.45	2011-2040	mri-esm2-0	ssp126
SH-I	11.05	2011-2040	mri-esm2-0	ssp126
SH-A	8.05	2011-2040	mri-esm2-0	ssp126
SH-C	11.35	2011-2040	mri-esm2-0	ssp126
SH-E*	9.45	2011-2040	mri-esm2-0	ssp126
SH-F	10.75	2011-2040	mri-esm2-0	ssp126
SH-I	11.05	2011-2040	mri-esm2-0	ssp126
SH-J*	6.15	2011-2040	mri-esm2-0	ssp126
SH-A	8.05	2011-2040	mri-esm2-0	ssp126
SH-A	8.05	2011-2040	mri-esm2-0	ssp126
SH-C	11.35	2011-2040	mri-esm2-0	ssp126
SH-G	11.05	2011-2040	mri-esm2-0	ssp126
BONI-05	11.25	2011-2040	mri-esm2-0	ssp370
CALV-01	10.35	2011-2040	mri-esm2-0	ssp370
CAST-02	8.15	2011-2040	mri-esm2-0	ssp370
ERS-02-04-05	10.75	2011-2040	mri-esm2-0	ssp370
ERS-09-10	9.95	2011-2040	mri-esm2-0	ssp370
GAL-01-03	11.05	2011-2040	mri-esm2-0	ssp370
LAG-01-07-09	8.75	2011-2040	mri-esm2-0	ssp370
PORT-01-02-03	10.75	2011-2040	mri-esm2-0	ssp370
PRUN-15	9.35	2011-2040	mri-esm2-0	ssp370
SART-05	11.55	2011-2040	mri-esm2-0	ssp370
VENA-01-02	7.45	2011-2040	mri-esm2-0	ssp370
VENT-02	9.35	2011-2040	mri-esm2-0	ssp370
CALEN-01-02	9.05	2011-2040	mri-esm2-0	ssp370
CALV-04-06	10.95	2011-2040	mri-esm2-0	ssp370
CAN-01	10.35	2011-2040	mri-esm2-0	ssp370
ERS-02-04-05	10.75	2011-2040	mri-esm2-0	ssp370
LAM-09	8.35	2011-2040	mri-esm2-0	ssp370
PRUN-23-27	8.75	2011-2040	mri-esm2-0	ssp370
SH-J*	6.15	2011-2040	mri-esm2-0	ssp370
TOM-03	11.35	2011-2040	mri-esm2-0	ssp370
TRAL-01-02-03	6.35	2011-2040	mri-esm2-0	ssp370
URT-13	10.45	2011-2040	mri-esm2-0	ssp370
SH-A	7.95	2011-2040	mri-esm2-0	ssp370
SH-C	11.25	2011-2040	mri-esm2-0	ssp370
SH-F	10.65	2011-2040	mri-esm2-0	ssp370
SH-G	10.95	2011-2040	mri-esm2-0	ssp370
SH-H	8.45	2011-2040	mri-esm2-0	ssp370
SH-I	11.05	2011-2040	mri-esm2-0	ssp370
SH-A	7.95	2011-2040	mri-esm2-0	ssp370
SH-C	11.25	2011-2040	mri-esm2-0	ssp370
SH-E*	9.35	2011-2040	mri-esm2-0	ssp370
SH-F	10.65	2011-2040	mri-esm2-0	ssp370
SH-I	11.05	2011-2040	mri-esm2-0	ssp370
SH-J*	6.15	2011-2040	mri-esm2-0	ssp370
SH-A	7.95	2011-2040	mri-esm2-0	ssp370
SH-A	7.95	2011-2040	mri-esm2-0	ssp370
SH-C	11.25	2011-2040	mri-esm2-0	ssp370
SH-G	10.95	2011-2040	mri-esm2-0	ssp370
BONI-05	11.25	2011-2040	mri-esm2-0	ssp585
CALV-01	10.45	2011-2040	mri-esm2-0	ssp585
CAST-02	8.25	2011-2040	mri-esm2-0	ssp585
ERS-02-04-05	10.75	2011-2040	mri-esm2-0	ssp585
ERS-09-10	9.95	2011-2040	mri-esm2-0	ssp585
GAL-01-03	11.15	2011-2040	mri-esm2-0	ssp585
LAG-01-07-09	8.85	2011-2040	mri-esm2-0	ssp585
PORT-01-02-03	10.85	2011-2040	mri-esm2-0	ssp585
PRUN-15	9.45	2011-2040	mri-esm2-0	ssp585
SART-05	11.65	2011-2040	mri-esm2-0	ssp585
VENA-01-02	7.45	2011-2040	mri-esm2-0	ssp585
VENT-02	9.45	2011-2040	mri-esm2-0	ssp585
CALEN-01-02	9.15	2011-2040	mri-esm2-0	ssp585
CALV-04-06	11.05	2011-2040	mri-esm2-0	ssp585
CAN-01	10.35	2011-2040	mri-esm2-0	ssp585
ERS-02-04-05	10.75	2011-2040	mri-esm2-0	ssp585
LAM-09	8.45	2011-2040	mri-esm2-0	ssp585
PRUN-23-27	8.85	2011-2040	mri-esm2-0	ssp585
SH-J*	6.25	2011-2040	mri-esm2-0	ssp585
TOM-03	11.35	2011-2040	mri-esm2-0	ssp585
TRAL-01-02-03	6.45	2011-2040	mri-esm2-0	ssp585
URT-13	10.55	2011-2040	mri-esm2-0	ssp585
SH-A	8.15	2011-2040	mri-esm2-0	ssp585
SH-C	11.35	2011-2040	mri-esm2-0	ssp585
SH-F	10.75	2011-2040	mri-esm2-0	ssp585
SH-G	11.05	2011-2040	mri-esm2-0	ssp585
SH-H	8.55	2011-2040	mri-esm2-0	ssp585
SH-I	11.15	2011-2040	mri-esm2-0	ssp585
SH-A	8.15	2011-2040	mri-esm2-0	ssp585
SH-C	11.35	2011-2040	mri-esm2-0	ssp585
SH-E*	9.45	2011-2040	mri-esm2-0	ssp585
SH-F	10.75	2011-2040	mri-esm2-0	ssp585
SH-I	11.15	2011-2040	mri-esm2-0	ssp585
SH-J*	6.25	2011-2040	mri-esm2-0	ssp585
SH-A	8.15	2011-2040	mri-esm2-0	ssp585
SH-A	8.15	2011-2040	mri-esm2-0	ssp585
SH-C	11.35	2011-2040	mri-esm2-0	ssp585
SH-G	11.05	2011-2040	mri-esm2-0	ssp585
BONI-05	11.45	2011-2040	ukesm1-0-ll	ssp126
CALV-01	10.75	2011-2040	ukesm1-0-ll	ssp126
CAST-02	8.45	2011-2040	ukesm1-0-ll	ssp126
ERS-02-04-05	11.15	2011-2040	ukesm1-0-ll	ssp126
ERS-09-10	10.25	2011-2040	ukesm1-0-ll	ssp126
GAL-01-03	11.45	2011-2040	ukesm1-0-ll	ssp126
LAG-01-07-09	9.15	2011-2040	ukesm1-0-ll	ssp126
PORT-01-02-03	10.95	2011-2040	ukesm1-0-ll	ssp126
PRUN-15	9.65	2011-2040	ukesm1-0-ll	ssp126
SART-05	11.75	2011-2040	ukesm1-0-ll	ssp126
VENA-01-02	7.65	2011-2040	ukesm1-0-ll	ssp126
VENT-02	9.65	2011-2040	ukesm1-0-ll	ssp126
CALEN-01-02	9.45	2011-2040	ukesm1-0-ll	ssp126
CALV-04-06	11.35	2011-2040	ukesm1-0-ll	ssp126
CAN-01	10.75	2011-2040	ukesm1-0-ll	ssp126
ERS-02-04-05	11.15	2011-2040	ukesm1-0-ll	ssp126
LAM-09	8.75	2011-2040	ukesm1-0-ll	ssp126
PRUN-23-27	9.05	2011-2040	ukesm1-0-ll	ssp126
SH-J*	6.35	2011-2040	ukesm1-0-ll	ssp126
TOM-03	11.65	2011-2040	ukesm1-0-ll	ssp126
TRAL-01-02-03	6.65	2011-2040	ukesm1-0-ll	ssp126
URT-13	10.85	2011-2040	ukesm1-0-ll	ssp126
SH-A	8.25	2011-2040	ukesm1-0-ll	ssp126
SH-C	11.45	2011-2040	ukesm1-0-ll	ssp126
SH-F	10.85	2011-2040	ukesm1-0-ll	ssp126
SH-G	11.15	2011-2040	ukesm1-0-ll	ssp126
SH-H	8.85	2011-2040	ukesm1-0-ll	ssp126
SH-I	11.45	2011-2040	ukesm1-0-ll	ssp126
SH-A	8.25	2011-2040	ukesm1-0-ll	ssp126
SH-C	11.45	2011-2040	ukesm1-0-ll	ssp126
SH-E*	9.65	2011-2040	ukesm1-0-ll	ssp126
SH-F	10.85	2011-2040	ukesm1-0-ll	ssp126
SH-I	11.45	2011-2040	ukesm1-0-ll	ssp126
SH-J*	6.35	2011-2040	ukesm1-0-ll	ssp126
SH-A	8.25	2011-2040	ukesm1-0-ll	ssp126
SH-A	8.25	2011-2040	ukesm1-0-ll	ssp126
SH-C	11.45	2011-2040	ukesm1-0-ll	ssp126
SH-G	11.15	2011-2040	ukesm1-0-ll	ssp126
BONI-05	11.45	2011-2040	ukesm1-0-ll	ssp370
CALV-01	10.75	2011-2040	ukesm1-0-ll	ssp370
CAST-02	8.65	2011-2040	ukesm1-0-ll	ssp370
ERS-02-04-05	11.15	2011-2040	ukesm1-0-ll	ssp370
ERS-09-10	10.25	2011-2040	ukesm1-0-ll	ssp370
GAL-01-03	11.45	2011-2040	ukesm1-0-ll	ssp370
LAG-01-07-09	9.15	2011-2040	ukesm1-0-ll	ssp370
PORT-01-02-03	10.95	2011-2040	ukesm1-0-ll	ssp370
PRUN-15	9.65	2011-2040	ukesm1-0-ll	ssp370
SART-05	11.75	2011-2040	ukesm1-0-ll	ssp370
VENA-01-02	7.85	2011-2040	ukesm1-0-ll	ssp370
VENT-02	9.65	2011-2040	ukesm1-0-ll	ssp370
CALEN-01-02	9.45	2011-2040	ukesm1-0-ll	ssp370
CALV-04-06	11.35	2011-2040	ukesm1-0-ll	ssp370
CAN-01	10.75	2011-2040	ukesm1-0-ll	ssp370
ERS-02-04-05	11.15	2011-2040	ukesm1-0-ll	ssp370
LAM-09	8.75	2011-2040	ukesm1-0-ll	ssp370
PRUN-23-27	9.05	2011-2040	ukesm1-0-ll	ssp370
SH-J*	6.55	2011-2040	ukesm1-0-ll	ssp370
TOM-03	11.75	2011-2040	ukesm1-0-ll	ssp370
TRAL-01-02-03	6.85	2011-2040	ukesm1-0-ll	ssp370
URT-13	10.95	2011-2040	ukesm1-0-ll	ssp370
SH-A	8.25	2011-2040	ukesm1-0-ll	ssp370
SH-C	11.45	2011-2040	ukesm1-0-ll	ssp370
SH-F	10.85	2011-2040	ukesm1-0-ll	ssp370
SH-G	11.15	2011-2040	ukesm1-0-ll	ssp370
SH-H	8.85	2011-2040	ukesm1-0-ll	ssp370
SH-I	11.45	2011-2040	ukesm1-0-ll	ssp370
SH-A	8.25	2011-2040	ukesm1-0-ll	ssp370
SH-C	11.45	2011-2040	ukesm1-0-ll	ssp370
SH-E*	9.65	2011-2040	ukesm1-0-ll	ssp370
SH-F	10.85	2011-2040	ukesm1-0-ll	ssp370
SH-I	11.45	2011-2040	ukesm1-0-ll	ssp370
SH-J*	6.55	2011-2040	ukesm1-0-ll	ssp370
SH-A	8.25	2011-2040	ukesm1-0-ll	ssp370
SH-A	8.25	2011-2040	ukesm1-0-ll	ssp370
SH-C	11.45	2011-2040	ukesm1-0-ll	ssp370
SH-G	11.15	2011-2040	ukesm1-0-ll	ssp370
BONI-05	11.55	2011-2040	ukesm1-0-ll	ssp585
CALV-01	10.85	2011-2040	ukesm1-0-ll	ssp585
CAST-02	8.65	2011-2040	ukesm1-0-ll	ssp585
ERS-02-04-05	11.25	2011-2040	ukesm1-0-ll	ssp585
ERS-09-10	10.35	2011-2040	ukesm1-0-ll	ssp585
GAL-01-03	11.55	2011-2040	ukesm1-0-ll	ssp585
LAG-01-07-09	9.25	2011-2040	ukesm1-0-ll	ssp585
PORT-01-02-03	11.05	2011-2040	ukesm1-0-ll	ssp585
PRUN-15	9.75	2011-2040	ukesm1-0-ll	ssp585
SART-05	11.85	2011-2040	ukesm1-0-ll	ssp585
VENA-01-02	7.85	2011-2040	ukesm1-0-ll	ssp585
VENT-02	9.75	2011-2040	ukesm1-0-ll	ssp585
CALEN-01-02	9.55	2011-2040	ukesm1-0-ll	ssp585
CALV-04-06	11.45	2011-2040	ukesm1-0-ll	ssp585
CAN-01	10.75	2011-2040	ukesm1-0-ll	ssp585
ERS-02-04-05	11.25	2011-2040	ukesm1-0-ll	ssp585
LAM-09	8.85	2011-2040	ukesm1-0-ll	ssp585
PRUN-23-27	9.15	2011-2040	ukesm1-0-ll	ssp585
SH-J*	6.55	2011-2040	ukesm1-0-ll	ssp585
TOM-03	11.75	2011-2040	ukesm1-0-ll	ssp585
TRAL-01-02-03	6.85	2011-2040	ukesm1-0-ll	ssp585
URT-13	10.95	2011-2040	ukesm1-0-ll	ssp585
SH-A	8.35	2011-2040	ukesm1-0-ll	ssp585
SH-C	11.55	2011-2040	ukesm1-0-ll	ssp585
SH-F	10.95	2011-2040	ukesm1-0-ll	ssp585
SH-G	11.25	2011-2040	ukesm1-0-ll	ssp585
SH-H	8.95	2011-2040	ukesm1-0-ll	ssp585
SH-I	11.55	2011-2040	ukesm1-0-ll	ssp585
SH-A	8.35	2011-2040	ukesm1-0-ll	ssp585
SH-C	11.55	2011-2040	ukesm1-0-ll	ssp585
SH-E*	9.75	2011-2040	ukesm1-0-ll	ssp585
SH-F	10.95	2011-2040	ukesm1-0-ll	ssp585
SH-I	11.55	2011-2040	ukesm1-0-ll	ssp585
SH-J*	6.55	2011-2040	ukesm1-0-ll	ssp585
SH-A	8.35	2011-2040	ukesm1-0-ll	ssp585
SH-A	8.35	2011-2040	ukesm1-0-ll	ssp585
SH-C	11.55	2011-2040	ukesm1-0-ll	ssp585
SH-G	11.25	2011-2040	ukesm1-0-ll	ssp585
BONI-05	11.55	2041-2070	gfdl-esm4	ssp126
CALV-01	10.75	2041-2070	gfdl-esm4	ssp126
CAST-02	8.35	2041-2070	gfdl-esm4	ssp126
ERS-02-04-05	11.15	2041-2070	gfdl-esm4	ssp126
ERS-09-10	10.25	2041-2070	gfdl-esm4	ssp126
GAL-01-03	11.45	2041-2070	gfdl-esm4	ssp126
LAG-01-07-09	9.05	2041-2070	gfdl-esm4	ssp126
PORT-01-02-03	11.05	2041-2070	gfdl-esm4	ssp126
PRUN-15	9.65	2041-2070	gfdl-esm4	ssp126
SART-05	11.85	2041-2070	gfdl-esm4	ssp126
VENA-01-02	7.55	2041-2070	gfdl-esm4	ssp126
VENT-02	9.65	2041-2070	gfdl-esm4	ssp126
CALEN-01-02	9.45	2041-2070	gfdl-esm4	ssp126
CALV-04-06	11.25	2041-2070	gfdl-esm4	ssp126
CAN-01	10.75	2041-2070	gfdl-esm4	ssp126
ERS-02-04-05	11.15	2041-2070	gfdl-esm4	ssp126
LAM-09	8.65	2041-2070	gfdl-esm4	ssp126
PRUN-23-27	9.05	2041-2070	gfdl-esm4	ssp126
SH-J*	6.25	2041-2070	gfdl-esm4	ssp126
TOM-03	11.65	2041-2070	gfdl-esm4	ssp126
TRAL-01-02-03	6.55	2041-2070	gfdl-esm4	ssp126
URT-13	10.85	2041-2070	gfdl-esm4	ssp126
SH-A	8.25	2041-2070	gfdl-esm4	ssp126
SH-C	11.55	2041-2070	gfdl-esm4	ssp126
SH-F	10.95	2041-2070	gfdl-esm4	ssp126
SH-G	11.15	2041-2070	gfdl-esm4	ssp126
SH-H	8.85	2041-2070	gfdl-esm4	ssp126
SH-I	11.35	2041-2070	gfdl-esm4	ssp126
SH-A	8.25	2041-2070	gfdl-esm4	ssp126
SH-C	11.55	2041-2070	gfdl-esm4	ssp126
SH-E*	9.65	2041-2070	gfdl-esm4	ssp126
SH-F	10.95	2041-2070	gfdl-esm4	ssp126
SH-I	11.35	2041-2070	gfdl-esm4	ssp126
SH-J*	6.25	2041-2070	gfdl-esm4	ssp126
SH-A	8.25	2041-2070	gfdl-esm4	ssp126
SH-A	8.25	2041-2070	gfdl-esm4	ssp126
SH-C	11.55	2041-2070	gfdl-esm4	ssp126
SH-G	11.15	2041-2070	gfdl-esm4	ssp126
BONI-05	12.15	2041-2070	gfdl-esm4	ssp370
CALV-01	11.35	2041-2070	gfdl-esm4	ssp370
CAST-02	9.25	2041-2070	gfdl-esm4	ssp370
ERS-02-04-05	11.75	2041-2070	gfdl-esm4	ssp370
ERS-09-10	10.85	2041-2070	gfdl-esm4	ssp370
GAL-01-03	12.05	2041-2070	gfdl-esm4	ssp370
LAG-01-07-09	9.85	2041-2070	gfdl-esm4	ssp370
PORT-01-02-03	11.65	2041-2070	gfdl-esm4	ssp370
PRUN-15	10.35	2041-2070	gfdl-esm4	ssp370
SART-05	12.45	2041-2070	gfdl-esm4	ssp370
VENA-01-02	8.45	2041-2070	gfdl-esm4	ssp370
VENT-02	10.35	2041-2070	gfdl-esm4	ssp370
CALEN-01-02	10.05	2041-2070	gfdl-esm4	ssp370
CALV-04-06	11.85	2041-2070	gfdl-esm4	ssp370
CAN-01	11.35	2041-2070	gfdl-esm4	ssp370
ERS-02-04-05	11.75	2041-2070	gfdl-esm4	ssp370
LAM-09	9.45	2041-2070	gfdl-esm4	ssp370
PRUN-23-27	9.75	2041-2070	gfdl-esm4	ssp370
SH-J*	7.25	2041-2070	gfdl-esm4	ssp370
TOM-03	12.35	2041-2070	gfdl-esm4	ssp370
TRAL-01-02-03	7.45	2041-2070	gfdl-esm4	ssp370
URT-13	11.55	2041-2070	gfdl-esm4	ssp370
SH-A	8.85	2041-2070	gfdl-esm4	ssp370
SH-C	12.15	2041-2070	gfdl-esm4	ssp370
SH-F	11.55	2041-2070	gfdl-esm4	ssp370
SH-G	11.85	2041-2070	gfdl-esm4	ssp370
SH-H	9.45	2041-2070	gfdl-esm4	ssp370
SH-I	11.95	2041-2070	gfdl-esm4	ssp370
SH-A	8.85	2041-2070	gfdl-esm4	ssp370
SH-C	12.15	2041-2070	gfdl-esm4	ssp370
SH-E*	10.35	2041-2070	gfdl-esm4	ssp370
SH-F	11.55	2041-2070	gfdl-esm4	ssp370
SH-I	11.95	2041-2070	gfdl-esm4	ssp370
SH-J*	7.25	2041-2070	gfdl-esm4	ssp370
SH-A	8.85	2041-2070	gfdl-esm4	ssp370
SH-A	8.85	2041-2070	gfdl-esm4	ssp370
SH-C	12.15	2041-2070	gfdl-esm4	ssp370
SH-G	11.85	2041-2070	gfdl-esm4	ssp370
BONI-05	12.65	2041-2070	gfdl-esm4	ssp585
CALV-01	11.75	2041-2070	gfdl-esm4	ssp585
CAST-02	9.25	2041-2070	gfdl-esm4	ssp585
ERS-02-04-05	12.35	2041-2070	gfdl-esm4	ssp585
ERS-09-10	11.45	2041-2070	gfdl-esm4	ssp585
GAL-01-03	12.55	2041-2070	gfdl-esm4	ssp585
LAG-01-07-09	9.95	2041-2070	gfdl-esm4	ssp585
PORT-01-02-03	12.25	2041-2070	gfdl-esm4	ssp585
PRUN-15	10.55	2041-2070	gfdl-esm4	ssp585
SART-05	12.95	2041-2070	gfdl-esm4	ssp585
VENA-01-02	8.45	2041-2070	gfdl-esm4	ssp585
VENT-02	10.65	2041-2070	gfdl-esm4	ssp585
CALEN-01-02	10.45	2041-2070	gfdl-esm4	ssp585
CALV-04-06	12.25	2041-2070	gfdl-esm4	ssp585
CAN-01	11.65	2041-2070	gfdl-esm4	ssp585
ERS-02-04-05	12.35	2041-2070	gfdl-esm4	ssp585
LAM-09	9.55	2041-2070	gfdl-esm4	ssp585
PRUN-23-27	9.95	2041-2070	gfdl-esm4	ssp585
SH-J*	7.15	2041-2070	gfdl-esm4	ssp585
TOM-03	12.85	2041-2070	gfdl-esm4	ssp585
TRAL-01-02-03	7.45	2041-2070	gfdl-esm4	ssp585
URT-13	11.85	2041-2070	gfdl-esm4	ssp585
SH-A	9.35	2041-2070	gfdl-esm4	ssp585
SH-C	12.65	2041-2070	gfdl-esm4	ssp585
SH-F	12.05	2041-2070	gfdl-esm4	ssp585
SH-G	12.35	2041-2070	gfdl-esm4	ssp585
SH-H	9.95	2041-2070	gfdl-esm4	ssp585
SH-I	12.45	2041-2070	gfdl-esm4	ssp585
SH-A	9.35	2041-2070	gfdl-esm4	ssp585
SH-C	12.65	2041-2070	gfdl-esm4	ssp585
SH-E*	10.55	2041-2070	gfdl-esm4	ssp585
SH-F	12.05	2041-2070	gfdl-esm4	ssp585
SH-I	12.45	2041-2070	gfdl-esm4	ssp585
SH-J*	7.15	2041-2070	gfdl-esm4	ssp585
SH-A	9.35	2041-2070	gfdl-esm4	ssp585
SH-A	9.35	2041-2070	gfdl-esm4	ssp585
SH-C	12.65	2041-2070	gfdl-esm4	ssp585
SH-G	12.35	2041-2070	gfdl-esm4	ssp585
BONI-05	11.65	2041-2070	ipsl-cm6a-lr	ssp126
CALV-01	10.85	2041-2070	ipsl-cm6a-lr	ssp126
CAST-02	8.55	2041-2070	ipsl-cm6a-lr	ssp126
ERS-02-04-05	11.25	2041-2070	ipsl-cm6a-lr	ssp126
ERS-09-10	10.35	2041-2070	ipsl-cm6a-lr	ssp126
GAL-01-03	11.55	2041-2070	ipsl-cm6a-lr	ssp126
LAG-01-07-09	9.25	2041-2070	ipsl-cm6a-lr	ssp126
PORT-01-02-03	11.15	2041-2070	ipsl-cm6a-lr	ssp126
PRUN-15	9.75	2041-2070	ipsl-cm6a-lr	ssp126
SART-05	11.95	2041-2070	ipsl-cm6a-lr	ssp126
VENA-01-02	7.65	2041-2070	ipsl-cm6a-lr	ssp126
VENT-02	9.75	2041-2070	ipsl-cm6a-lr	ssp126
CALEN-01-02	9.55	2041-2070	ipsl-cm6a-lr	ssp126
CALV-04-06	11.45	2041-2070	ipsl-cm6a-lr	ssp126
CAN-01	10.85	2041-2070	ipsl-cm6a-lr	ssp126
ERS-02-04-05	11.25	2041-2070	ipsl-cm6a-lr	ssp126
LAM-09	8.85	2041-2070	ipsl-cm6a-lr	ssp126
PRUN-23-27	9.15	2041-2070	ipsl-cm6a-lr	ssp126
SH-J*	6.45	2041-2070	ipsl-cm6a-lr	ssp126
TOM-03	11.75	2041-2070	ipsl-cm6a-lr	ssp126
TRAL-01-02-03	6.75	2041-2070	ipsl-cm6a-lr	ssp126
URT-13	10.95	2041-2070	ipsl-cm6a-lr	ssp126
SH-A	8.35	2041-2070	ipsl-cm6a-lr	ssp126
SH-C	11.65	2041-2070	ipsl-cm6a-lr	ssp126
SH-F	11.05	2041-2070	ipsl-cm6a-lr	ssp126
SH-G	11.35	2041-2070	ipsl-cm6a-lr	ssp126
SH-H	8.95	2041-2070	ipsl-cm6a-lr	ssp126
SH-I	11.55	2041-2070	ipsl-cm6a-lr	ssp126
SH-A	8.35	2041-2070	ipsl-cm6a-lr	ssp126
SH-C	11.65	2041-2070	ipsl-cm6a-lr	ssp126
SH-E*	9.75	2041-2070	ipsl-cm6a-lr	ssp126
SH-F	11.05	2041-2070	ipsl-cm6a-lr	ssp126
SH-I	11.55	2041-2070	ipsl-cm6a-lr	ssp126
SH-J*	6.45	2041-2070	ipsl-cm6a-lr	ssp126
SH-A	8.35	2041-2070	ipsl-cm6a-lr	ssp126
SH-A	8.35	2041-2070	ipsl-cm6a-lr	ssp126
SH-C	11.65	2041-2070	ipsl-cm6a-lr	ssp126
SH-G	11.35	2041-2070	ipsl-cm6a-lr	ssp126
BONI-05	12.05	2041-2070	ipsl-cm6a-lr	ssp370
CALV-01	11.25	2041-2070	ipsl-cm6a-lr	ssp370
CAST-02	9.05	2041-2070	ipsl-cm6a-lr	ssp370
ERS-02-04-05	11.55	2041-2070	ipsl-cm6a-lr	ssp370
ERS-09-10	10.75	2041-2070	ipsl-cm6a-lr	ssp370
GAL-01-03	11.95	2041-2070	ipsl-cm6a-lr	ssp370
LAG-01-07-09	9.65	2041-2070	ipsl-cm6a-lr	ssp370
PORT-01-02-03	11.65	2041-2070	ipsl-cm6a-lr	ssp370
PRUN-15	10.25	2041-2070	ipsl-cm6a-lr	ssp370
SART-05	12.35	2041-2070	ipsl-cm6a-lr	ssp370
VENA-01-02	8.35	2041-2070	ipsl-cm6a-lr	ssp370
VENT-02	10.25	2041-2070	ipsl-cm6a-lr	ssp370
CALEN-01-02	9.95	2041-2070	ipsl-cm6a-lr	ssp370
CALV-04-06	11.85	2041-2070	ipsl-cm6a-lr	ssp370
CAN-01	11.25	2041-2070	ipsl-cm6a-lr	ssp370
ERS-02-04-05	11.55	2041-2070	ipsl-cm6a-lr	ssp370
LAM-09	9.25	2041-2070	ipsl-cm6a-lr	ssp370
PRUN-23-27	9.65	2041-2070	ipsl-cm6a-lr	ssp370
SH-J*	7.05	2041-2070	ipsl-cm6a-lr	ssp370
TOM-03	12.15	2041-2070	ipsl-cm6a-lr	ssp370
TRAL-01-02-03	7.25	2041-2070	ipsl-cm6a-lr	ssp370
URT-13	11.35	2041-2070	ipsl-cm6a-lr	ssp370
SH-A	8.85	2041-2070	ipsl-cm6a-lr	ssp370
SH-C	12.05	2041-2070	ipsl-cm6a-lr	ssp370
SH-F	11.55	2041-2070	ipsl-cm6a-lr	ssp370
SH-G	11.85	2041-2070	ipsl-cm6a-lr	ssp370
SH-H	9.35	2041-2070	ipsl-cm6a-lr	ssp370
SH-I	11.95	2041-2070	ipsl-cm6a-lr	ssp370
SH-A	8.85	2041-2070	ipsl-cm6a-lr	ssp370
SH-C	12.05	2041-2070	ipsl-cm6a-lr	ssp370
SH-E*	10.25	2041-2070	ipsl-cm6a-lr	ssp370
SH-F	11.55	2041-2070	ipsl-cm6a-lr	ssp370
SH-I	11.95	2041-2070	ipsl-cm6a-lr	ssp370
SH-J*	7.05	2041-2070	ipsl-cm6a-lr	ssp370
SH-A	8.85	2041-2070	ipsl-cm6a-lr	ssp370
SH-A	8.85	2041-2070	ipsl-cm6a-lr	ssp370
SH-C	12.05	2041-2070	ipsl-cm6a-lr	ssp370
SH-G	11.85	2041-2070	ipsl-cm6a-lr	ssp370
BONI-05	12.25	2041-2070	ipsl-cm6a-lr	ssp585
CALV-01	11.45	2041-2070	ipsl-cm6a-lr	ssp585
CAST-02	9.35	2041-2070	ipsl-cm6a-lr	ssp585
ERS-02-04-05	11.85	2041-2070	ipsl-cm6a-lr	ssp585
ERS-09-10	10.95	2041-2070	ipsl-cm6a-lr	ssp585
GAL-01-03	12.15	2041-2070	ipsl-cm6a-lr	ssp585
LAG-01-07-09	9.85	2041-2070	ipsl-cm6a-lr	ssp585
PORT-01-02-03	11.75	2041-2070	ipsl-cm6a-lr	ssp585
PRUN-15	10.35	2041-2070	ipsl-cm6a-lr	ssp585
SART-05	12.45	2041-2070	ipsl-cm6a-lr	ssp585
VENA-01-02	8.55	2041-2070	ipsl-cm6a-lr	ssp585
VENT-02	10.35	2041-2070	ipsl-cm6a-lr	ssp585
CALEN-01-02	10.15	2041-2070	ipsl-cm6a-lr	ssp585
CALV-04-06	12.05	2041-2070	ipsl-cm6a-lr	ssp585
CAN-01	11.45	2041-2070	ipsl-cm6a-lr	ssp585
ERS-02-04-05	11.85	2041-2070	ipsl-cm6a-lr	ssp585
LAM-09	9.45	2041-2070	ipsl-cm6a-lr	ssp585
PRUN-23-27	9.75	2041-2070	ipsl-cm6a-lr	ssp585
SH-J*	7.25	2041-2070	ipsl-cm6a-lr	ssp585
TOM-03	12.35	2041-2070	ipsl-cm6a-lr	ssp585
TRAL-01-02-03	7.55	2041-2070	ipsl-cm6a-lr	ssp585
URT-13	11.55	2041-2070	ipsl-cm6a-lr	ssp585
SH-A	8.95	2041-2070	ipsl-cm6a-lr	ssp585
SH-C	12.15	2041-2070	ipsl-cm6a-lr	ssp585
SH-F	11.55	2041-2070	ipsl-cm6a-lr	ssp585
SH-G	11.85	2041-2070	ipsl-cm6a-lr	ssp585
SH-H	9.55	2041-2070	ipsl-cm6a-lr	ssp585
SH-I	12.15	2041-2070	ipsl-cm6a-lr	ssp585
SH-A	8.95	2041-2070	ipsl-cm6a-lr	ssp585
SH-C	12.15	2041-2070	ipsl-cm6a-lr	ssp585
SH-E*	10.35	2041-2070	ipsl-cm6a-lr	ssp585
SH-F	11.55	2041-2070	ipsl-cm6a-lr	ssp585
SH-I	12.15	2041-2070	ipsl-cm6a-lr	ssp585
SH-J*	7.25	2041-2070	ipsl-cm6a-lr	ssp585
SH-A	8.95	2041-2070	ipsl-cm6a-lr	ssp585
SH-A	8.95	2041-2070	ipsl-cm6a-lr	ssp585
SH-C	12.15	2041-2070	ipsl-cm6a-lr	ssp585
SH-G	11.85	2041-2070	ipsl-cm6a-lr	ssp585
BONI-05	11.65	2041-2070	mpi-esm1-2-hr	ssp126
CALV-01	10.75	2041-2070	mpi-esm1-2-hr	ssp126
CAST-02	8.35	2041-2070	mpi-esm1-2-hr	ssp126
ERS-02-04-05	11.25	2041-2070	mpi-esm1-2-hr	ssp126
ERS-09-10	10.35	2041-2070	mpi-esm1-2-hr	ssp126
GAL-01-03	11.35	2041-2070	mpi-esm1-2-hr	ssp126
LAG-01-07-09	9.15	2041-2070	mpi-esm1-2-hr	ssp126
PORT-01-02-03	11.25	2041-2070	mpi-esm1-2-hr	ssp126
PRUN-15	9.75	2041-2070	mpi-esm1-2-hr	ssp126
SART-05	11.95	2041-2070	mpi-esm1-2-hr	ssp126
VENA-01-02	7.55	2041-2070	mpi-esm1-2-hr	ssp126
VENT-02	9.75	2041-2070	mpi-esm1-2-hr	ssp126
CALEN-01-02	9.45	2041-2070	mpi-esm1-2-hr	ssp126
CALV-04-06	11.35	2041-2070	mpi-esm1-2-hr	ssp126
CAN-01	10.75	2041-2070	mpi-esm1-2-hr	ssp126
ERS-02-04-05	11.25	2041-2070	mpi-esm1-2-hr	ssp126
LAM-09	8.65	2041-2070	mpi-esm1-2-hr	ssp126
PRUN-23-27	9.15	2041-2070	mpi-esm1-2-hr	ssp126
SH-J*	6.35	2041-2070	mpi-esm1-2-hr	ssp126
TOM-03	11.75	2041-2070	mpi-esm1-2-hr	ssp126
TRAL-01-02-03	6.65	2041-2070	mpi-esm1-2-hr	ssp126
URT-13	10.85	2041-2070	mpi-esm1-2-hr	ssp126
SH-A	8.35	2041-2070	mpi-esm1-2-hr	ssp126
SH-C	11.75	2041-2070	mpi-esm1-2-hr	ssp126
SH-F	11.05	2041-2070	mpi-esm1-2-hr	ssp126
SH-G	11.35	2041-2070	mpi-esm1-2-hr	ssp126
SH-H	8.75	2041-2070	mpi-esm1-2-hr	ssp126
SH-I	11.45	2041-2070	mpi-esm1-2-hr	ssp126
SH-A	8.35	2041-2070	mpi-esm1-2-hr	ssp126
SH-C	11.75	2041-2070	mpi-esm1-2-hr	ssp126
SH-E*	9.75	2041-2070	mpi-esm1-2-hr	ssp126
SH-F	11.05	2041-2070	mpi-esm1-2-hr	ssp126
SH-I	11.45	2041-2070	mpi-esm1-2-hr	ssp126
SH-J*	6.35	2041-2070	mpi-esm1-2-hr	ssp126
SH-A	8.35	2041-2070	mpi-esm1-2-hr	ssp126
SH-A	8.35	2041-2070	mpi-esm1-2-hr	ssp126
SH-C	11.75	2041-2070	mpi-esm1-2-hr	ssp126
SH-G	11.35	2041-2070	mpi-esm1-2-hr	ssp126
BONI-05	11.95	2041-2070	mpi-esm1-2-hr	ssp370
CALV-01	11.05	2041-2070	mpi-esm1-2-hr	ssp370
CAST-02	8.55	2041-2070	mpi-esm1-2-hr	ssp370
ERS-02-04-05	11.45	2041-2070	mpi-esm1-2-hr	ssp370
ERS-09-10	10.65	2041-2070	mpi-esm1-2-hr	ssp370
GAL-01-03	11.75	2041-2070	mpi-esm1-2-hr	ssp370
LAG-01-07-09	9.25	2041-2070	mpi-esm1-2-hr	ssp370
PORT-01-02-03	11.45	2041-2070	mpi-esm1-2-hr	ssp370
PRUN-15	9.85	2041-2070	mpi-esm1-2-hr	ssp370
SART-05	12.25	2041-2070	mpi-esm1-2-hr	ssp370
VENA-01-02	7.65	2041-2070	mpi-esm1-2-hr	ssp370
VENT-02	9.85	2041-2070	mpi-esm1-2-hr	ssp370
CALEN-01-02	9.75	2041-2070	mpi-esm1-2-hr	ssp370
CALV-04-06	11.65	2041-2070	mpi-esm1-2-hr	ssp370
CAN-01	10.95	2041-2070	mpi-esm1-2-hr	ssp370
ERS-02-04-05	11.45	2041-2070	mpi-esm1-2-hr	ssp370
LAM-09	8.85	2041-2070	mpi-esm1-2-hr	ssp370
PRUN-23-27	9.25	2041-2070	mpi-esm1-2-hr	ssp370
SH-J*	6.45	2041-2070	mpi-esm1-2-hr	ssp370
TOM-03	12.05	2041-2070	mpi-esm1-2-hr	ssp370
TRAL-01-02-03	6.75	2041-2070	mpi-esm1-2-hr	ssp370
URT-13	11.05	2041-2070	mpi-esm1-2-hr	ssp370
SH-A	8.75	2041-2070	mpi-esm1-2-hr	ssp370
SH-C	11.95	2041-2070	mpi-esm1-2-hr	ssp370
SH-F	11.35	2041-2070	mpi-esm1-2-hr	ssp370
SH-G	11.65	2041-2070	mpi-esm1-2-hr	ssp370
SH-H	9.15	2041-2070	mpi-esm1-2-hr	ssp370
SH-I	11.75	2041-2070	mpi-esm1-2-hr	ssp370
SH-A	8.75	2041-2070	mpi-esm1-2-hr	ssp370
SH-C	11.95	2041-2070	mpi-esm1-2-hr	ssp370
SH-E*	9.85	2041-2070	mpi-esm1-2-hr	ssp370
SH-F	11.35	2041-2070	mpi-esm1-2-hr	ssp370
SH-I	11.75	2041-2070	mpi-esm1-2-hr	ssp370
SH-J*	6.45	2041-2070	mpi-esm1-2-hr	ssp370
SH-A	8.75	2041-2070	mpi-esm1-2-hr	ssp370
SH-A	8.75	2041-2070	mpi-esm1-2-hr	ssp370
SH-C	11.95	2041-2070	mpi-esm1-2-hr	ssp370
SH-G	11.65	2041-2070	mpi-esm1-2-hr	ssp370
BONI-05	11.95	2041-2070	mpi-esm1-2-hr	ssp585
CALV-01	11.05	2041-2070	mpi-esm1-2-hr	ssp585
CAST-02	8.75	2041-2070	mpi-esm1-2-hr	ssp585
ERS-02-04-05	11.65	2041-2070	mpi-esm1-2-hr	ssp585
ERS-09-10	10.75	2041-2070	mpi-esm1-2-hr	ssp585
GAL-01-03	11.75	2041-2070	mpi-esm1-2-hr	ssp585
LAG-01-07-09	9.45	2041-2070	mpi-esm1-2-hr	ssp585
PORT-01-02-03	11.55	2041-2070	mpi-esm1-2-hr	ssp585
PRUN-15	10.05	2041-2070	mpi-esm1-2-hr	ssp585
SART-05	12.25	2041-2070	mpi-esm1-2-hr	ssp585
VENA-01-02	7.85	2041-2070	mpi-esm1-2-hr	ssp585
VENT-02	10.05	2041-2070	mpi-esm1-2-hr	ssp585
CALEN-01-02	9.75	2041-2070	mpi-esm1-2-hr	ssp585
CALV-04-06	11.55	2041-2070	mpi-esm1-2-hr	ssp585
CAN-01	11.05	2041-2070	mpi-esm1-2-hr	ssp585
ERS-02-04-05	11.65	2041-2070	mpi-esm1-2-hr	ssp585
LAM-09	9.05	2041-2070	mpi-esm1-2-hr	ssp585
PRUN-23-27	9.45	2041-2070	mpi-esm1-2-hr	ssp585
SH-J*	6.65	2041-2070	mpi-esm1-2-hr	ssp585
TOM-03	12.15	2041-2070	mpi-esm1-2-hr	ssp585
TRAL-01-02-03	6.95	2041-2070	mpi-esm1-2-hr	ssp585
URT-13	11.25	2041-2070	mpi-esm1-2-hr	ssp585
SH-A	8.75	2041-2070	mpi-esm1-2-hr	ssp585
SH-C	11.95	2041-2070	mpi-esm1-2-hr	ssp585
SH-F	11.35	2041-2070	mpi-esm1-2-hr	ssp585
SH-G	11.65	2041-2070	mpi-esm1-2-hr	ssp585
SH-H	9.15	2041-2070	mpi-esm1-2-hr	ssp585
SH-I	11.65	2041-2070	mpi-esm1-2-hr	ssp585
SH-A	8.75	2041-2070	mpi-esm1-2-hr	ssp585
SH-C	11.95	2041-2070	mpi-esm1-2-hr	ssp585
SH-E*	10.05	2041-2070	mpi-esm1-2-hr	ssp585
SH-F	11.35	2041-2070	mpi-esm1-2-hr	ssp585
SH-I	11.65	2041-2070	mpi-esm1-2-hr	ssp585
SH-J*	6.65	2041-2070	mpi-esm1-2-hr	ssp585
SH-A	8.75	2041-2070	mpi-esm1-2-hr	ssp585
SH-A	8.75	2041-2070	mpi-esm1-2-hr	ssp585
SH-C	11.95	2041-2070	mpi-esm1-2-hr	ssp585
SH-G	11.65	2041-2070	mpi-esm1-2-hr	ssp585
BONI-05	11.35	2041-2070	mri-esm2-0	ssp126
CALV-01	10.35	2041-2070	mri-esm2-0	ssp126
CAST-02	8.25	2041-2070	mri-esm2-0	ssp126
ERS-02-04-05	10.75	2041-2070	mri-esm2-0	ssp126
ERS-09-10	9.85	2041-2070	mri-esm2-0	ssp126
GAL-01-03	11.05	2041-2070	mri-esm2-0	ssp126
LAG-01-07-09	8.75	2041-2070	mri-esm2-0	ssp126
PORT-01-02-03	10.95	2041-2070	mri-esm2-0	ssp126
PRUN-15	9.45	2041-2070	mri-esm2-0	ssp126
SART-05	11.65	2041-2070	mri-esm2-0	ssp126
VENA-01-02	7.45	2041-2070	mri-esm2-0	ssp126
VENT-02	9.45	2041-2070	mri-esm2-0	ssp126
CALEN-01-02	9.05	2041-2070	mri-esm2-0	ssp126
CALV-04-06	10.95	2041-2070	mri-esm2-0	ssp126
CAN-01	10.35	2041-2070	mri-esm2-0	ssp126
ERS-02-04-05	10.75	2041-2070	mri-esm2-0	ssp126
LAM-09	8.35	2041-2070	mri-esm2-0	ssp126
PRUN-23-27	8.85	2041-2070	mri-esm2-0	ssp126
SH-J*	6.15	2041-2070	mri-esm2-0	ssp126
TOM-03	11.25	2041-2070	mri-esm2-0	ssp126
TRAL-01-02-03	6.45	2041-2070	mri-esm2-0	ssp126
URT-13	10.55	2041-2070	mri-esm2-0	ssp126
SH-A	8.05	2041-2070	mri-esm2-0	ssp126
SH-C	11.35	2041-2070	mri-esm2-0	ssp126
SH-F	10.75	2041-2070	mri-esm2-0	ssp126
SH-G	11.05	2041-2070	mri-esm2-0	ssp126
SH-H	8.45	2041-2070	mri-esm2-0	ssp126
SH-I	11.05	2041-2070	mri-esm2-0	ssp126
SH-A	8.05	2041-2070	mri-esm2-0	ssp126
SH-C	11.35	2041-2070	mri-esm2-0	ssp126
SH-E*	9.45	2041-2070	mri-esm2-0	ssp126
SH-F	10.75	2041-2070	mri-esm2-0	ssp126
SH-I	11.05	2041-2070	mri-esm2-0	ssp126
SH-J*	6.15	2041-2070	mri-esm2-0	ssp126
SH-A	8.05	2041-2070	mri-esm2-0	ssp126
SH-A	8.05	2041-2070	mri-esm2-0	ssp126
SH-C	11.35	2041-2070	mri-esm2-0	ssp126
SH-G	11.05	2041-2070	mri-esm2-0	ssp126
BONI-05	12.05	2041-2070	mri-esm2-0	ssp370
CALV-01	11.05	2041-2070	mri-esm2-0	ssp370
CAST-02	8.95	2041-2070	mri-esm2-0	ssp370
ERS-02-04-05	11.45	2041-2070	mri-esm2-0	ssp370
ERS-09-10	10.65	2041-2070	mri-esm2-0	ssp370
GAL-01-03	11.75	2041-2070	mri-esm2-0	ssp370
LAG-01-07-09	9.45	2041-2070	mri-esm2-0	ssp370
PORT-01-02-03	11.55	2041-2070	mri-esm2-0	ssp370
PRUN-15	10.15	2041-2070	mri-esm2-0	ssp370
SART-05	12.35	2041-2070	mri-esm2-0	ssp370
VENA-01-02	8.25	2041-2070	mri-esm2-0	ssp370
VENT-02	10.15	2041-2070	mri-esm2-0	ssp370
CALEN-01-02	9.75	2041-2070	mri-esm2-0	ssp370
CALV-04-06	11.65	2041-2070	mri-esm2-0	ssp370
CAN-01	11.15	2041-2070	mri-esm2-0	ssp370
ERS-02-04-05	11.45	2041-2070	mri-esm2-0	ssp370
LAM-09	9.05	2041-2070	mri-esm2-0	ssp370
PRUN-23-27	9.55	2041-2070	mri-esm2-0	ssp370
SH-J*	6.95	2041-2070	mri-esm2-0	ssp370
TOM-03	12.05	2041-2070	mri-esm2-0	ssp370
TRAL-01-02-03	7.15	2041-2070	mri-esm2-0	ssp370
URT-13	11.25	2041-2070	mri-esm2-0	ssp370
SH-A	8.75	2041-2070	mri-esm2-0	ssp370
SH-C	12.05	2041-2070	mri-esm2-0	ssp370
SH-F	11.45	2041-2070	mri-esm2-0	ssp370
SH-G	11.75	2041-2070	mri-esm2-0	ssp370
SH-H	9.15	2041-2070	mri-esm2-0	ssp370
SH-I	11.75	2041-2070	mri-esm2-0	ssp370
SH-A	8.75	2041-2070	mri-esm2-0	ssp370
SH-C	12.05	2041-2070	mri-esm2-0	ssp370
SH-E*	10.15	2041-2070	mri-esm2-0	ssp370
SH-F	11.45	2041-2070	mri-esm2-0	ssp370
SH-I	11.75	2041-2070	mri-esm2-0	ssp370
SH-J*	6.95	2041-2070	mri-esm2-0	ssp370
SH-A	8.75	2041-2070	mri-esm2-0	ssp370
SH-A	8.75	2041-2070	mri-esm2-0	ssp370
SH-C	12.05	2041-2070	mri-esm2-0	ssp370
SH-G	11.75	2041-2070	mri-esm2-0	ssp370
BONI-05	12.15	2041-2070	mri-esm2-0	ssp585
CALV-01	11.25	2041-2070	mri-esm2-0	ssp585
CAST-02	9.05	2041-2070	mri-esm2-0	ssp585
ERS-02-04-05	11.55	2041-2070	mri-esm2-0	ssp585
ERS-09-10	10.75	2041-2070	mri-esm2-0	ssp585
GAL-01-03	11.95	2041-2070	mri-esm2-0	ssp585
LAG-01-07-09	9.65	2041-2070	mri-esm2-0	ssp585
PORT-01-02-03	11.75	2041-2070	mri-esm2-0	ssp585
PRUN-15	10.35	2041-2070	mri-esm2-0	ssp585
SART-05	12.45	2041-2070	mri-esm2-0	ssp585
VENA-01-02	8.35	2041-2070	mri-esm2-0	ssp585
VENT-02	10.35	2041-2070	mri-esm2-0	ssp585
CALEN-01-02	9.95	2041-2070	mri-esm2-0	ssp585
CALV-04-06	11.75	2041-2070	mri-esm2-0	ssp585
CAN-01	11.15	2041-2070	mri-esm2-0	ssp585
ERS-02-04-05	11.55	2041-2070	mri-esm2-0	ssp585
LAM-09	9.25	2041-2070	mri-esm2-0	ssp585
PRUN-23-27	9.75	2041-2070	mri-esm2-0	ssp585
SH-J*	7.05	2041-2070	mri-esm2-0	ssp585
TOM-03	12.15	2041-2070	mri-esm2-0	ssp585
TRAL-01-02-03	7.25	2041-2070	mri-esm2-0	ssp585
URT-13	11.35	2041-2070	mri-esm2-0	ssp585
SH-A	8.95	2041-2070	mri-esm2-0	ssp585
SH-C	12.15	2041-2070	mri-esm2-0	ssp585
SH-F	11.55	2041-2070	mri-esm2-0	ssp585
SH-G	11.85	2041-2070	mri-esm2-0	ssp585
SH-H	9.35	2041-2070	mri-esm2-0	ssp585
SH-I	11.85	2041-2070	mri-esm2-0	ssp585
SH-A	8.95	2041-2070	mri-esm2-0	ssp585
SH-C	12.15	2041-2070	mri-esm2-0	ssp585
SH-E*	10.35	2041-2070	mri-esm2-0	ssp585
SH-F	11.55	2041-2070	mri-esm2-0	ssp585
SH-I	11.85	2041-2070	mri-esm2-0	ssp585
SH-J*	7.05	2041-2070	mri-esm2-0	ssp585
SH-A	8.95	2041-2070	mri-esm2-0	ssp585
SH-A	8.95	2041-2070	mri-esm2-0	ssp585
SH-C	12.15	2041-2070	mri-esm2-0	ssp585
SH-G	11.85	2041-2070	mri-esm2-0	ssp585
BONI-05	12.05	2041-2070	ukesm1-0-ll	ssp126
CALV-01	11.55	2041-2070	ukesm1-0-ll	ssp126
CAST-02	9.15	2041-2070	ukesm1-0-ll	ssp126
ERS-02-04-05	11.85	2041-2070	ukesm1-0-ll	ssp126
ERS-09-10	11.05	2041-2070	ukesm1-0-ll	ssp126
GAL-01-03	12.25	2041-2070	ukesm1-0-ll	ssp126
LAG-01-07-09	9.85	2041-2070	ukesm1-0-ll	ssp126
PORT-01-02-03	11.65	2041-2070	ukesm1-0-ll	ssp126
PRUN-15	10.25	2041-2070	ukesm1-0-ll	ssp126
SART-05	12.35	2041-2070	ukesm1-0-ll	ssp126
VENA-01-02	8.35	2041-2070	ukesm1-0-ll	ssp126
VENT-02	10.35	2041-2070	ukesm1-0-ll	ssp126
CALEN-01-02	10.25	2041-2070	ukesm1-0-ll	ssp126
CALV-04-06	12.05	2041-2070	ukesm1-0-ll	ssp126
CAN-01	11.55	2041-2070	ukesm1-0-ll	ssp126
ERS-02-04-05	11.85	2041-2070	ukesm1-0-ll	ssp126
LAM-09	9.45	2041-2070	ukesm1-0-ll	ssp126
PRUN-23-27	9.65	2041-2070	ukesm1-0-ll	ssp126
SH-J*	7.05	2041-2070	ukesm1-0-ll	ssp126
TOM-03	12.45	2041-2070	ukesm1-0-ll	ssp126
TRAL-01-02-03	7.35	2041-2070	ukesm1-0-ll	ssp126
URT-13	11.65	2041-2070	ukesm1-0-ll	ssp126
SH-A	8.85	2041-2070	ukesm1-0-ll	ssp126
SH-C	12.05	2041-2070	ukesm1-0-ll	ssp126
SH-F	11.45	2041-2070	ukesm1-0-ll	ssp126
SH-G	11.85	2041-2070	ukesm1-0-ll	ssp126
SH-H	9.65	2041-2070	ukesm1-0-ll	ssp126
SH-I	12.15	2041-2070	ukesm1-0-ll	ssp126
SH-A	8.85	2041-2070	ukesm1-0-ll	ssp126
SH-C	12.05	2041-2070	ukesm1-0-ll	ssp126
SH-E*	10.25	2041-2070	ukesm1-0-ll	ssp126
SH-F	11.45	2041-2070	ukesm1-0-ll	ssp126
SH-I	12.15	2041-2070	ukesm1-0-ll	ssp126
SH-J*	7.05	2041-2070	ukesm1-0-ll	ssp126
SH-A	8.85	2041-2070	ukesm1-0-ll	ssp126
SH-A	8.85	2041-2070	ukesm1-0-ll	ssp126
SH-C	12.05	2041-2070	ukesm1-0-ll	ssp126
SH-G	11.85	2041-2070	ukesm1-0-ll	ssp126
BONI-05	12.95	2041-2070	ukesm1-0-ll	ssp370
CALV-01	12.45	2041-2070	ukesm1-0-ll	ssp370
CAST-02	10.15	2041-2070	ukesm1-0-ll	ssp370
ERS-02-04-05	12.65	2041-2070	ukesm1-0-ll	ssp370
ERS-09-10	11.85	2041-2070	ukesm1-0-ll	ssp370
GAL-01-03	13.15	2041-2070	ukesm1-0-ll	ssp370
LAG-01-07-09	10.85	2041-2070	ukesm1-0-ll	ssp370
PORT-01-02-03	12.45	2041-2070	ukesm1-0-ll	ssp370
PRUN-15	11.35	2041-2070	ukesm1-0-ll	ssp370
SART-05	13.25	2041-2070	ukesm1-0-ll	ssp370
VENA-01-02	9.25	2041-2070	ukesm1-0-ll	ssp370
VENT-02	11.25	2041-2070	ukesm1-0-ll	ssp370
CALEN-01-02	11.15	2041-2070	ukesm1-0-ll	ssp370
CALV-04-06	12.95	2041-2070	ukesm1-0-ll	ssp370
CAN-01	12.35	2041-2070	ukesm1-0-ll	ssp370
ERS-02-04-05	12.65	2041-2070	ukesm1-0-ll	ssp370
LAM-09	10.45	2041-2070	ukesm1-0-ll	ssp370
PRUN-23-27	10.75	2041-2070	ukesm1-0-ll	ssp370
SH-J*	8.05	2041-2070	ukesm1-0-ll	ssp370
TOM-03	13.25	2041-2070	ukesm1-0-ll	ssp370
TRAL-01-02-03	8.35	2041-2070	ukesm1-0-ll	ssp370
URT-13	12.55	2041-2070	ukesm1-0-ll	ssp370
SH-A	9.75	2041-2070	ukesm1-0-ll	ssp370
SH-C	12.95	2041-2070	ukesm1-0-ll	ssp370
SH-F	12.45	2041-2070	ukesm1-0-ll	ssp370
SH-G	12.75	2041-2070	ukesm1-0-ll	ssp370
SH-H	10.55	2041-2070	ukesm1-0-ll	ssp370
SH-I	13.05	2041-2070	ukesm1-0-ll	ssp370
SH-A	9.75	2041-2070	ukesm1-0-ll	ssp370
SH-C	12.95	2041-2070	ukesm1-0-ll	ssp370
SH-E*	11.35	2041-2070	ukesm1-0-ll	ssp370
SH-F	12.45	2041-2070	ukesm1-0-ll	ssp370
SH-I	13.05	2041-2070	ukesm1-0-ll	ssp370
SH-J*	8.05	2041-2070	ukesm1-0-ll	ssp370
SH-A	9.75	2041-2070	ukesm1-0-ll	ssp370
SH-A	9.75	2041-2070	ukesm1-0-ll	ssp370
SH-C	12.95	2041-2070	ukesm1-0-ll	ssp370
SH-G	12.75	2041-2070	ukesm1-0-ll	ssp370
BONI-05	13.25	2041-2070	ukesm1-0-ll	ssp585
CALV-01	12.75	2041-2070	ukesm1-0-ll	ssp585
CAST-02	10.45	2041-2070	ukesm1-0-ll	ssp585
ERS-02-04-05	13.05	2041-2070	ukesm1-0-ll	ssp585
ERS-09-10	12.15	2041-2070	ukesm1-0-ll	ssp585
GAL-01-03	13.45	2041-2070	ukesm1-0-ll	ssp585
LAG-01-07-09	11.15	2041-2070	ukesm1-0-ll	ssp585
PORT-01-02-03	12.75	2041-2070	ukesm1-0-ll	ssp585
PRUN-15	11.55	2041-2070	ukesm1-0-ll	ssp585
SART-05	13.55	2041-2070	ukesm1-0-ll	ssp585
VENA-01-02	9.55	2041-2070	ukesm1-0-ll	ssp585
VENT-02	11.45	2041-2070	ukesm1-0-ll	ssp585
CALEN-01-02	11.45	2041-2070	ukesm1-0-ll	ssp585
CALV-04-06	13.35	2041-2070	ukesm1-0-ll	ssp585
CAN-01	12.75	2041-2070	ukesm1-0-ll	ssp585
ERS-02-04-05	13.05	2041-2070	ukesm1-0-ll	ssp585
LAM-09	10.75	2041-2070	ukesm1-0-ll	ssp585
PRUN-23-27	10.95	2041-2070	ukesm1-0-ll	ssp585
SH-J*	8.35	2041-2070	ukesm1-0-ll	ssp585
TOM-03	13.65	2041-2070	ukesm1-0-ll	ssp585
TRAL-01-02-03	8.65	2041-2070	ukesm1-0-ll	ssp585
URT-13	12.85	2041-2070	ukesm1-0-ll	ssp585
SH-A	10.05	2041-2070	ukesm1-0-ll	ssp585
SH-C	13.25	2041-2070	ukesm1-0-ll	ssp585
SH-F	12.65	2041-2070	ukesm1-0-ll	ssp585
SH-G	12.95	2041-2070	ukesm1-0-ll	ssp585
SH-H	10.85	2041-2070	ukesm1-0-ll	ssp585
SH-I	13.45	2041-2070	ukesm1-0-ll	ssp585
SH-A	10.05	2041-2070	ukesm1-0-ll	ssp585
SH-C	13.25	2041-2070	ukesm1-0-ll	ssp585
SH-E*	11.55	2041-2070	ukesm1-0-ll	ssp585
SH-F	12.65	2041-2070	ukesm1-0-ll	ssp585
SH-I	13.45	2041-2070	ukesm1-0-ll	ssp585
SH-J*	8.35	2041-2070	ukesm1-0-ll	ssp585
SH-A	10.05	2041-2070	ukesm1-0-ll	ssp585
SH-A	10.05	2041-2070	ukesm1-0-ll	ssp585
SH-C	13.25	2041-2070	ukesm1-0-ll	ssp585
SH-G	12.95	2041-2070	ukesm1-0-ll	ssp585
BONI-05	11.25	2071-2100	gfdl-esm4	ssp126
CALV-01	10.45	2071-2100	gfdl-esm4	ssp126
CAST-02	8.05	2071-2100	gfdl-esm4	ssp126
ERS-02-04-05	10.85	2071-2100	gfdl-esm4	ssp126
ERS-09-10	9.95	2071-2100	gfdl-esm4	ssp126
GAL-01-03	11.15	2071-2100	gfdl-esm4	ssp126
LAG-01-07-09	8.75	2071-2100	gfdl-esm4	ssp126
PORT-01-02-03	10.85	2071-2100	gfdl-esm4	ssp126
PRUN-15	9.35	2071-2100	gfdl-esm4	ssp126
SART-05	11.55	2071-2100	gfdl-esm4	ssp126
VENA-01-02	7.15	2071-2100	gfdl-esm4	ssp126
VENT-02	9.35	2071-2100	gfdl-esm4	ssp126
CALEN-01-02	9.15	2071-2100	gfdl-esm4	ssp126
CALV-04-06	11.05	2071-2100	gfdl-esm4	ssp126
CAN-01	10.45	2071-2100	gfdl-esm4	ssp126
ERS-02-04-05	10.85	2071-2100	gfdl-esm4	ssp126
LAM-09	8.35	2071-2100	gfdl-esm4	ssp126
PRUN-23-27	8.75	2071-2100	gfdl-esm4	ssp126
SH-J*	5.95	2071-2100	gfdl-esm4	ssp126
TOM-03	11.45	2071-2100	gfdl-esm4	ssp126
TRAL-01-02-03	6.25	2071-2100	gfdl-esm4	ssp126
URT-13	10.55	2071-2100	gfdl-esm4	ssp126
SH-A	8.05	2071-2100	gfdl-esm4	ssp126
SH-C	11.25	2071-2100	gfdl-esm4	ssp126
SH-F	10.65	2071-2100	gfdl-esm4	ssp126
SH-G	10.95	2071-2100	gfdl-esm4	ssp126
SH-H	8.55	2071-2100	gfdl-esm4	ssp126
SH-I	11.15	2071-2100	gfdl-esm4	ssp126
SH-A	8.05	2071-2100	gfdl-esm4	ssp126
SH-C	11.25	2071-2100	gfdl-esm4	ssp126
SH-E*	9.35	2071-2100	gfdl-esm4	ssp126
SH-F	10.65	2071-2100	gfdl-esm4	ssp126
SH-I	11.15	2071-2100	gfdl-esm4	ssp126
SH-J*	5.95	2071-2100	gfdl-esm4	ssp126
SH-A	8.05	2071-2100	gfdl-esm4	ssp126
SH-A	8.05	2071-2100	gfdl-esm4	ssp126
SH-C	11.25	2071-2100	gfdl-esm4	ssp126
SH-G	10.95	2071-2100	gfdl-esm4	ssp126
BONI-05	13.15	2071-2100	gfdl-esm4	ssp370
CALV-01	12.25	2071-2100	gfdl-esm4	ssp370
CAST-02	9.95	2071-2100	gfdl-esm4	ssp370
ERS-02-04-05	12.65	2071-2100	gfdl-esm4	ssp370
ERS-09-10	11.75	2071-2100	gfdl-esm4	ssp370
GAL-01-03	12.95	2071-2100	gfdl-esm4	ssp370
LAG-01-07-09	10.65	2071-2100	gfdl-esm4	ssp370
PORT-01-02-03	12.65	2071-2100	gfdl-esm4	ssp370
PRUN-15	11.25	2071-2100	gfdl-esm4	ssp370
SART-05	13.35	2071-2100	gfdl-esm4	ssp370
VENA-01-02	9.05	2071-2100	gfdl-esm4	ssp370
VENT-02	11.25	2071-2100	gfdl-esm4	ssp370
CALEN-01-02	10.95	2071-2100	gfdl-esm4	ssp370
CALV-04-06	12.75	2071-2100	gfdl-esm4	ssp370
CAN-01	12.35	2071-2100	gfdl-esm4	ssp370
ERS-02-04-05	12.65	2071-2100	gfdl-esm4	ssp370
LAM-09	10.25	2071-2100	gfdl-esm4	ssp370
PRUN-23-27	10.65	2071-2100	gfdl-esm4	ssp370
SH-J*	7.85	2071-2100	gfdl-esm4	ssp370
TOM-03	13.25	2071-2100	gfdl-esm4	ssp370
TRAL-01-02-03	8.15	2071-2100	gfdl-esm4	ssp370
URT-13	12.35	2071-2100	gfdl-esm4	ssp370
SH-A	9.75	2071-2100	gfdl-esm4	ssp370
SH-C	13.15	2071-2100	gfdl-esm4	ssp370
SH-F	12.45	2071-2100	gfdl-esm4	ssp370
SH-G	12.75	2071-2100	gfdl-esm4	ssp370
SH-H	10.35	2071-2100	gfdl-esm4	ssp370
SH-I	12.85	2071-2100	gfdl-esm4	ssp370
SH-A	9.75	2071-2100	gfdl-esm4	ssp370
SH-C	13.15	2071-2100	gfdl-esm4	ssp370
SH-E*	11.25	2071-2100	gfdl-esm4	ssp370
SH-F	12.45	2071-2100	gfdl-esm4	ssp370
SH-I	12.85	2071-2100	gfdl-esm4	ssp370
SH-J*	7.85	2071-2100	gfdl-esm4	ssp370
SH-A	9.75	2071-2100	gfdl-esm4	ssp370
SH-A	9.75	2071-2100	gfdl-esm4	ssp370
SH-C	13.15	2071-2100	gfdl-esm4	ssp370
SH-G	12.75	2071-2100	gfdl-esm4	ssp370
BONI-05	13.75	2071-2100	gfdl-esm4	ssp585
CALV-01	12.85	2071-2100	gfdl-esm4	ssp585
CAST-02	10.45	2071-2100	gfdl-esm4	ssp585
ERS-02-04-05	13.45	2071-2100	gfdl-esm4	ssp585
ERS-09-10	12.55	2071-2100	gfdl-esm4	ssp585
GAL-01-03	13.65	2071-2100	gfdl-esm4	ssp585
LAG-01-07-09	11.15	2071-2100	gfdl-esm4	ssp585
PORT-01-02-03	13.35	2071-2100	gfdl-esm4	ssp585
PRUN-15	11.75	2071-2100	gfdl-esm4	ssp585
SART-05	13.95	2071-2100	gfdl-esm4	ssp585
VENA-01-02	9.65	2071-2100	gfdl-esm4	ssp585
VENT-02	11.75	2071-2100	gfdl-esm4	ssp585
CALEN-01-02	11.65	2071-2100	gfdl-esm4	ssp585
CALV-04-06	13.45	2071-2100	gfdl-esm4	ssp585
CAN-01	12.95	2071-2100	gfdl-esm4	ssp585
ERS-02-04-05	13.45	2071-2100	gfdl-esm4	ssp585
LAM-09	10.75	2071-2100	gfdl-esm4	ssp585
PRUN-23-27	11.15	2071-2100	gfdl-esm4	ssp585
SH-J*	8.45	2071-2100	gfdl-esm4	ssp585
TOM-03	14.05	2071-2100	gfdl-esm4	ssp585
TRAL-01-02-03	8.75	2071-2100	gfdl-esm4	ssp585
URT-13	12.95	2071-2100	gfdl-esm4	ssp585
SH-A	10.45	2071-2100	gfdl-esm4	ssp585
SH-C	13.75	2071-2100	gfdl-esm4	ssp585
SH-F	13.05	2071-2100	gfdl-esm4	ssp585
SH-G	13.35	2071-2100	gfdl-esm4	ssp585
SH-H	11.05	2071-2100	gfdl-esm4	ssp585
SH-I	13.55	2071-2100	gfdl-esm4	ssp585
SH-A	10.45	2071-2100	gfdl-esm4	ssp585
SH-C	13.75	2071-2100	gfdl-esm4	ssp585
SH-E*	11.75	2071-2100	gfdl-esm4	ssp585
SH-F	13.05	2071-2100	gfdl-esm4	ssp585
SH-I	13.55	2071-2100	gfdl-esm4	ssp585
SH-J*	8.45	2071-2100	gfdl-esm4	ssp585
SH-A	10.45	2071-2100	gfdl-esm4	ssp585
SH-A	10.45	2071-2100	gfdl-esm4	ssp585
SH-C	13.75	2071-2100	gfdl-esm4	ssp585
SH-G	13.35	2071-2100	gfdl-esm4	ssp585
BONI-05	11.95	2071-2100	ipsl-cm6a-lr	ssp126
CALV-01	11.15	2071-2100	ipsl-cm6a-lr	ssp126
CAST-02	9.05	2071-2100	ipsl-cm6a-lr	ssp126
ERS-02-04-05	11.55	2071-2100	ipsl-cm6a-lr	ssp126
ERS-09-10	10.75	2071-2100	ipsl-cm6a-lr	ssp126
GAL-01-03	11.85	2071-2100	ipsl-cm6a-lr	ssp126
LAG-01-07-09	9.65	2071-2100	ipsl-cm6a-lr	ssp126
PORT-01-02-03	11.55	2071-2100	ipsl-cm6a-lr	ssp126
PRUN-15	10.15	2071-2100	ipsl-cm6a-lr	ssp126
SART-05	12.25	2071-2100	ipsl-cm6a-lr	ssp126
VENA-01-02	8.15	2071-2100	ipsl-cm6a-lr	ssp126
VENT-02	10.15	2071-2100	ipsl-cm6a-lr	ssp126
CALEN-01-02	9.85	2071-2100	ipsl-cm6a-lr	ssp126
CALV-04-06	11.75	2071-2100	ipsl-cm6a-lr	ssp126
CAN-01	11.15	2071-2100	ipsl-cm6a-lr	ssp126
ERS-02-04-05	11.55	2071-2100	ipsl-cm6a-lr	ssp126
LAM-09	9.25	2071-2100	ipsl-cm6a-lr	ssp126
PRUN-23-27	9.55	2071-2100	ipsl-cm6a-lr	ssp126
SH-J*	6.95	2071-2100	ipsl-cm6a-lr	ssp126
TOM-03	12.15	2071-2100	ipsl-cm6a-lr	ssp126
TRAL-01-02-03	7.25	2071-2100	ipsl-cm6a-lr	ssp126
URT-13	11.35	2071-2100	ipsl-cm6a-lr	ssp126
SH-A	8.85	2071-2100	ipsl-cm6a-lr	ssp126
SH-C	11.95	2071-2100	ipsl-cm6a-lr	ssp126
SH-F	11.35	2071-2100	ipsl-cm6a-lr	ssp126
SH-G	11.75	2071-2100	ipsl-cm6a-lr	ssp126
SH-H	9.25	2071-2100	ipsl-cm6a-lr	ssp126
SH-I	11.85	2071-2100	ipsl-cm6a-lr	ssp126
SH-A	8.85	2071-2100	ipsl-cm6a-lr	ssp126
SH-C	11.95	2071-2100	ipsl-cm6a-lr	ssp126
SH-E*	10.15	2071-2100	ipsl-cm6a-lr	ssp126
SH-F	11.35	2071-2100	ipsl-cm6a-lr	ssp126
SH-I	11.85	2071-2100	ipsl-cm6a-lr	ssp126
SH-J*	6.95	2071-2100	ipsl-cm6a-lr	ssp126
SH-A	8.85	2071-2100	ipsl-cm6a-lr	ssp126
SH-A	8.85	2071-2100	ipsl-cm6a-lr	ssp126
SH-C	11.95	2071-2100	ipsl-cm6a-lr	ssp126
SH-G	11.75	2071-2100	ipsl-cm6a-lr	ssp126
BONI-05	13.45	2071-2100	ipsl-cm6a-lr	ssp370
CALV-01	12.75	2071-2100	ipsl-cm6a-lr	ssp370
CAST-02	10.55	2071-2100	ipsl-cm6a-lr	ssp370
ERS-02-04-05	12.95	2071-2100	ipsl-cm6a-lr	ssp370
ERS-09-10	12.15	2071-2100	ipsl-cm6a-lr	ssp370
GAL-01-03	13.45	2071-2100	ipsl-cm6a-lr	ssp370
LAG-01-07-09	11.15	2071-2100	ipsl-cm6a-lr	ssp370
PORT-01-02-03	12.95	2071-2100	ipsl-cm6a-lr	ssp370
PRUN-15	11.65	2071-2100	ipsl-cm6a-lr	ssp370
SART-05	13.75	2071-2100	ipsl-cm6a-lr	ssp370
VENA-01-02	9.75	2071-2100	ipsl-cm6a-lr	ssp370
VENT-02	11.65	2071-2100	ipsl-cm6a-lr	ssp370
CALEN-01-02	11.45	2071-2100	ipsl-cm6a-lr	ssp370
CALV-04-06	13.25	2071-2100	ipsl-cm6a-lr	ssp370
CAN-01	12.65	2071-2100	ipsl-cm6a-lr	ssp370
ERS-02-04-05	12.95	2071-2100	ipsl-cm6a-lr	ssp370
LAM-09	10.75	2071-2100	ipsl-cm6a-lr	ssp370
PRUN-23-27	11.05	2071-2100	ipsl-cm6a-lr	ssp370
SH-J*	8.55	2071-2100	ipsl-cm6a-lr	ssp370
TOM-03	13.55	2071-2100	ipsl-cm6a-lr	ssp370
TRAL-01-02-03	8.75	2071-2100	ipsl-cm6a-lr	ssp370
URT-13	12.85	2071-2100	ipsl-cm6a-lr	ssp370
SH-A	10.25	2071-2100	ipsl-cm6a-lr	ssp370
SH-C	13.45	2071-2100	ipsl-cm6a-lr	ssp370
SH-F	12.85	2071-2100	ipsl-cm6a-lr	ssp370
SH-G	13.15	2071-2100	ipsl-cm6a-lr	ssp370
SH-H	10.75	2071-2100	ipsl-cm6a-lr	ssp370
SH-I	13.35	2071-2100	ipsl-cm6a-lr	ssp370
SH-A	10.25	2071-2100	ipsl-cm6a-lr	ssp370
SH-C	13.45	2071-2100	ipsl-cm6a-lr	ssp370
SH-E*	11.65	2071-2100	ipsl-cm6a-lr	ssp370
SH-F	12.85	2071-2100	ipsl-cm6a-lr	ssp370
SH-I	13.35	2071-2100	ipsl-cm6a-lr	ssp370
SH-J*	8.55	2071-2100	ipsl-cm6a-lr	ssp370
SH-A	10.25	2071-2100	ipsl-cm6a-lr	ssp370
SH-A	10.25	2071-2100	ipsl-cm6a-lr	ssp370
SH-C	13.45	2071-2100	ipsl-cm6a-lr	ssp370
SH-G	13.15	2071-2100	ipsl-cm6a-lr	ssp370
BONI-05	14.45	2071-2100	ipsl-cm6a-lr	ssp585
CALV-01	13.85	2071-2100	ipsl-cm6a-lr	ssp585
CAST-02	11.65	2071-2100	ipsl-cm6a-lr	ssp585
ERS-02-04-05	14.05	2071-2100	ipsl-cm6a-lr	ssp585
ERS-09-10	13.25	2071-2100	ipsl-cm6a-lr	ssp585
GAL-01-03	14.45	2071-2100	ipsl-cm6a-lr	ssp585
LAG-01-07-09	12.25	2071-2100	ipsl-cm6a-lr	ssp585
PORT-01-02-03	14.05	2071-2100	ipsl-cm6a-lr	ssp585
PRUN-15	12.65	2071-2100	ipsl-cm6a-lr	ssp585
SART-05	14.75	2071-2100	ipsl-cm6a-lr	ssp585
VENA-01-02	10.95	2071-2100	ipsl-cm6a-lr	ssp585
VENT-02	12.65	2071-2100	ipsl-cm6a-lr	ssp585
CALEN-01-02	12.55	2071-2100	ipsl-cm6a-lr	ssp585
CALV-04-06	14.35	2071-2100	ipsl-cm6a-lr	ssp585
CAN-01	13.75	2071-2100	ipsl-cm6a-lr	ssp585
ERS-02-04-05	14.05	2071-2100	ipsl-cm6a-lr	ssp585
LAM-09	11.85	2071-2100	ipsl-cm6a-lr	ssp585
PRUN-23-27	12.05	2071-2100	ipsl-cm6a-lr	ssp585
SH-J*	9.65	2071-2100	ipsl-cm6a-lr	ssp585
TOM-03	14.65	2071-2100	ipsl-cm6a-lr	ssp585
TRAL-01-02-03	9.95	2071-2100	ipsl-cm6a-lr	ssp585
URT-13	13.95	2071-2100	ipsl-cm6a-lr	ssp585
SH-A	11.35	2071-2100	ipsl-cm6a-lr	ssp585
SH-C	14.45	2071-2100	ipsl-cm6a-lr	ssp585
SH-F	13.85	2071-2100	ipsl-cm6a-lr	ssp585
SH-G	14.15	2071-2100	ipsl-cm6a-lr	ssp585
SH-H	11.85	2071-2100	ipsl-cm6a-lr	ssp585
SH-I	14.45	2071-2100	ipsl-cm6a-lr	ssp585
SH-A	11.35	2071-2100	ipsl-cm6a-lr	ssp585
SH-C	14.45	2071-2100	ipsl-cm6a-lr	ssp585
SH-E*	12.65	2071-2100	ipsl-cm6a-lr	ssp585
SH-F	13.85	2071-2100	ipsl-cm6a-lr	ssp585
SH-I	14.45	2071-2100	ipsl-cm6a-lr	ssp585
SH-J*	9.65	2071-2100	ipsl-cm6a-lr	ssp585
SH-A	11.35	2071-2100	ipsl-cm6a-lr	ssp585
SH-A	11.35	2071-2100	ipsl-cm6a-lr	ssp585
SH-C	14.45	2071-2100	ipsl-cm6a-lr	ssp585
SH-G	14.15	2071-2100	ipsl-cm6a-lr	ssp585
BONI-05	11.25	2071-2100	mpi-esm1-2-hr	ssp126
CALV-01	10.35	2071-2100	mpi-esm1-2-hr	ssp126
CAST-02	8.25	2071-2100	mpi-esm1-2-hr	ssp126
ERS-02-04-05	10.95	2071-2100	mpi-esm1-2-hr	ssp126
ERS-09-10	10.05	2071-2100	mpi-esm1-2-hr	ssp126
GAL-01-03	11.05	2071-2100	mpi-esm1-2-hr	ssp126
LAG-01-07-09	8.85	2071-2100	mpi-esm1-2-hr	ssp126
PORT-01-02-03	10.75	2071-2100	mpi-esm1-2-hr	ssp126
PRUN-15	9.35	2071-2100	mpi-esm1-2-hr	ssp126
SART-05	11.55	2071-2100	mpi-esm1-2-hr	ssp126
VENA-01-02	7.35	2071-2100	mpi-esm1-2-hr	ssp126
VENT-02	9.35	2071-2100	mpi-esm1-2-hr	ssp126
CALEN-01-02	9.05	2071-2100	mpi-esm1-2-hr	ssp126
CALV-04-06	10.95	2071-2100	mpi-esm1-2-hr	ssp126
CAN-01	10.35	2071-2100	mpi-esm1-2-hr	ssp126
ERS-02-04-05	10.95	2071-2100	mpi-esm1-2-hr	ssp126
LAM-09	8.45	2071-2100	mpi-esm1-2-hr	ssp126
PRUN-23-27	8.75	2071-2100	mpi-esm1-2-hr	ssp126
SH-J*	6.15	2071-2100	mpi-esm1-2-hr	ssp126
TOM-03	11.45	2071-2100	mpi-esm1-2-hr	ssp126
TRAL-01-02-03	6.45	2071-2100	mpi-esm1-2-hr	ssp126
URT-13	10.55	2071-2100	mpi-esm1-2-hr	ssp126
SH-A	7.95	2071-2100	mpi-esm1-2-hr	ssp126
SH-C	11.25	2071-2100	mpi-esm1-2-hr	ssp126
SH-F	10.65	2071-2100	mpi-esm1-2-hr	ssp126
SH-G	10.95	2071-2100	mpi-esm1-2-hr	ssp126
SH-H	8.45	2071-2100	mpi-esm1-2-hr	ssp126
SH-I	11.05	2071-2100	mpi-esm1-2-hr	ssp126
SH-A	7.95	2071-2100	mpi-esm1-2-hr	ssp126
SH-C	11.25	2071-2100	mpi-esm1-2-hr	ssp126
SH-E*	9.35	2071-2100	mpi-esm1-2-hr	ssp126
SH-F	10.65	2071-2100	mpi-esm1-2-hr	ssp126
SH-I	11.05	2071-2100	mpi-esm1-2-hr	ssp126
SH-J*	6.15	2071-2100	mpi-esm1-2-hr	ssp126
SH-A	7.95	2071-2100	mpi-esm1-2-hr	ssp126
SH-A	7.95	2071-2100	mpi-esm1-2-hr	ssp126
SH-C	11.25	2071-2100	mpi-esm1-2-hr	ssp126
SH-G	10.95	2071-2100	mpi-esm1-2-hr	ssp126
BONI-05	12.85	2071-2100	mpi-esm1-2-hr	ssp370
CALV-01	11.85	2071-2100	mpi-esm1-2-hr	ssp370
CAST-02	9.65	2071-2100	mpi-esm1-2-hr	ssp370
ERS-02-04-05	12.45	2071-2100	mpi-esm1-2-hr	ssp370
ERS-09-10	11.65	2071-2100	mpi-esm1-2-hr	ssp370
GAL-01-03	12.55	2071-2100	mpi-esm1-2-hr	ssp370
LAG-01-07-09	10.35	2071-2100	mpi-esm1-2-hr	ssp370
PORT-01-02-03	12.35	2071-2100	mpi-esm1-2-hr	ssp370
PRUN-15	10.95	2071-2100	mpi-esm1-2-hr	ssp370
SART-05	13.05	2071-2100	mpi-esm1-2-hr	ssp370
VENA-01-02	8.75	2071-2100	mpi-esm1-2-hr	ssp370
VENT-02	10.95	2071-2100	mpi-esm1-2-hr	ssp370
CALEN-01-02	10.55	2071-2100	mpi-esm1-2-hr	ssp370
CALV-04-06	12.45	2071-2100	mpi-esm1-2-hr	ssp370
CAN-01	11.95	2071-2100	mpi-esm1-2-hr	ssp370
ERS-02-04-05	12.45	2071-2100	mpi-esm1-2-hr	ssp370
LAM-09	9.95	2071-2100	mpi-esm1-2-hr	ssp370
PRUN-23-27	10.35	2071-2100	mpi-esm1-2-hr	ssp370
SH-J*	7.55	2071-2100	mpi-esm1-2-hr	ssp370
TOM-03	12.95	2071-2100	mpi-esm1-2-hr	ssp370
TRAL-01-02-03	7.85	2071-2100	mpi-esm1-2-hr	ssp370
URT-13	12.05	2071-2100	mpi-esm1-2-hr	ssp370
SH-A	9.55	2071-2100	mpi-esm1-2-hr	ssp370
SH-C	12.85	2071-2100	mpi-esm1-2-hr	ssp370
SH-F	12.15	2071-2100	mpi-esm1-2-hr	ssp370
SH-G	12.45	2071-2100	mpi-esm1-2-hr	ssp370
SH-H	9.95	2071-2100	mpi-esm1-2-hr	ssp370
SH-I	12.55	2071-2100	mpi-esm1-2-hr	ssp370
SH-A	9.55	2071-2100	mpi-esm1-2-hr	ssp370
SH-C	12.85	2071-2100	mpi-esm1-2-hr	ssp370
SH-E*	10.95	2071-2100	mpi-esm1-2-hr	ssp370
SH-F	12.15	2071-2100	mpi-esm1-2-hr	ssp370
SH-I	12.55	2071-2100	mpi-esm1-2-hr	ssp370
SH-J*	7.55	2071-2100	mpi-esm1-2-hr	ssp370
SH-A	9.55	2071-2100	mpi-esm1-2-hr	ssp370
SH-A	9.55	2071-2100	mpi-esm1-2-hr	ssp370
SH-C	12.85	2071-2100	mpi-esm1-2-hr	ssp370
SH-G	12.45	2071-2100	mpi-esm1-2-hr	ssp370
BONI-05	13.45	2071-2100	mpi-esm1-2-hr	ssp585
CALV-01	12.35	2071-2100	mpi-esm1-2-hr	ssp585
CAST-02	10.25	2071-2100	mpi-esm1-2-hr	ssp585
ERS-02-04-05	13.05	2071-2100	mpi-esm1-2-hr	ssp585
ERS-09-10	12.25	2071-2100	mpi-esm1-2-hr	ssp585
GAL-01-03	13.05	2071-2100	mpi-esm1-2-hr	ssp585
LAG-01-07-09	10.95	2071-2100	mpi-esm1-2-hr	ssp585
PORT-01-02-03	13.05	2071-2100	mpi-esm1-2-hr	ssp585
PRUN-15	11.65	2071-2100	mpi-esm1-2-hr	ssp585
SART-05	13.75	2071-2100	mpi-esm1-2-hr	ssp585
VENA-01-02	9.45	2071-2100	mpi-esm1-2-hr	ssp585
VENT-02	11.65	2071-2100	mpi-esm1-2-hr	ssp585
CALEN-01-02	11.15	2071-2100	mpi-esm1-2-hr	ssp585
CALV-04-06	12.95	2071-2100	mpi-esm1-2-hr	ssp585
CAN-01	12.55	2071-2100	mpi-esm1-2-hr	ssp585
ERS-02-04-05	13.05	2071-2100	mpi-esm1-2-hr	ssp585
LAM-09	10.55	2071-2100	mpi-esm1-2-hr	ssp585
PRUN-23-27	11.05	2071-2100	mpi-esm1-2-hr	ssp585
SH-J*	8.25	2071-2100	mpi-esm1-2-hr	ssp585
TOM-03	13.65	2071-2100	mpi-esm1-2-hr	ssp585
TRAL-01-02-03	8.55	2071-2100	mpi-esm1-2-hr	ssp585
URT-13	12.55	2071-2100	mpi-esm1-2-hr	ssp585
SH-A	10.15	2071-2100	mpi-esm1-2-hr	ssp585
SH-C	13.55	2071-2100	mpi-esm1-2-hr	ssp585
SH-F	12.85	2071-2100	mpi-esm1-2-hr	ssp585
SH-G	13.15	2071-2100	mpi-esm1-2-hr	ssp585
SH-H	10.45	2071-2100	mpi-esm1-2-hr	ssp585
SH-I	13.15	2071-2100	mpi-esm1-2-hr	ssp585
SH-A	10.15	2071-2100	mpi-esm1-2-hr	ssp585
SH-C	13.55	2071-2100	mpi-esm1-2-hr	ssp585
SH-E*	11.65	2071-2100	mpi-esm1-2-hr	ssp585
SH-F	12.85	2071-2100	mpi-esm1-2-hr	ssp585
SH-I	13.15	2071-2100	mpi-esm1-2-hr	ssp585
SH-J*	8.25	2071-2100	mpi-esm1-2-hr	ssp585
SH-A	10.15	2071-2100	mpi-esm1-2-hr	ssp585
SH-A	10.15	2071-2100	mpi-esm1-2-hr	ssp585
SH-C	13.55	2071-2100	mpi-esm1-2-hr	ssp585
SH-G	13.15	2071-2100	mpi-esm1-2-hr	ssp585
BONI-05	11.05	2071-2100	mri-esm2-0	ssp126
CALV-01	10.15	2071-2100	mri-esm2-0	ssp126
CAST-02	7.95	2071-2100	mri-esm2-0	ssp126
ERS-02-04-05	10.45	2071-2100	mri-esm2-0	ssp126
ERS-09-10	9.55	2071-2100	mri-esm2-0	ssp126
GAL-01-03	10.85	2071-2100	mri-esm2-0	ssp126
LAG-01-07-09	8.55	2071-2100	mri-esm2-0	ssp126
PORT-01-02-03	10.65	2071-2100	mri-esm2-0	ssp126
PRUN-15	9.25	2071-2100	mri-esm2-0	ssp126
SART-05	11.35	2071-2100	mri-esm2-0	ssp126
VENA-01-02	7.25	2071-2100	mri-esm2-0	ssp126
VENT-02	9.25	2071-2100	mri-esm2-0	ssp126
CALEN-01-02	8.85	2071-2100	mri-esm2-0	ssp126
CALV-04-06	10.65	2071-2100	mri-esm2-0	ssp126
CAN-01	10.15	2071-2100	mri-esm2-0	ssp126
ERS-02-04-05	10.45	2071-2100	mri-esm2-0	ssp126
LAM-09	8.15	2071-2100	mri-esm2-0	ssp126
PRUN-23-27	8.65	2071-2100	mri-esm2-0	ssp126
SH-J*	5.95	2071-2100	mri-esm2-0	ssp126
TOM-03	11.05	2071-2100	mri-esm2-0	ssp126
TRAL-01-02-03	6.25	2071-2100	mri-esm2-0	ssp126
URT-13	10.25	2071-2100	mri-esm2-0	ssp126
SH-A	7.85	2071-2100	mri-esm2-0	ssp126
SH-C	11.05	2071-2100	mri-esm2-0	ssp126
SH-F	10.45	2071-2100	mri-esm2-0	ssp126
SH-G	10.85	2071-2100	mri-esm2-0	ssp126
SH-H	8.15	2071-2100	mri-esm2-0	ssp126
SH-I	10.75	2071-2100	mri-esm2-0	ssp126
SH-A	7.85	2071-2100	mri-esm2-0	ssp126
SH-C	11.05	2071-2100	mri-esm2-0	ssp126
SH-E*	9.25	2071-2100	mri-esm2-0	ssp126
SH-F	10.45	2071-2100	mri-esm2-0	ssp126
SH-I	10.75	2071-2100	mri-esm2-0	ssp126
SH-J*	5.95	2071-2100	mri-esm2-0	ssp126
SH-A	7.85	2071-2100	mri-esm2-0	ssp126
SH-A	7.85	2071-2100	mri-esm2-0	ssp126
SH-C	11.05	2071-2100	mri-esm2-0	ssp126
SH-G	10.85	2071-2100	mri-esm2-0	ssp126
BONI-05	12.85	2071-2100	mri-esm2-0	ssp370
CALV-01	11.85	2071-2100	mri-esm2-0	ssp370
CAST-02	9.75	2071-2100	mri-esm2-0	ssp370
ERS-02-04-05	12.25	2071-2100	mri-esm2-0	ssp370
ERS-09-10	11.45	2071-2100	mri-esm2-0	ssp370
GAL-01-03	12.55	2071-2100	mri-esm2-0	ssp370
LAG-01-07-09	10.35	2071-2100	mri-esm2-0	ssp370
PORT-01-02-03	12.35	2071-2100	mri-esm2-0	ssp370
PRUN-15	10.95	2071-2100	mri-esm2-0	ssp370
SART-05	13.15	2071-2100	mri-esm2-0	ssp370
VENA-01-02	8.95	2071-2100	mri-esm2-0	ssp370
VENT-02	10.95	2071-2100	mri-esm2-0	ssp370
CALEN-01-02	10.55	2071-2100	mri-esm2-0	ssp370
CALV-04-06	12.35	2071-2100	mri-esm2-0	ssp370
CAN-01	11.85	2071-2100	mri-esm2-0	ssp370
ERS-02-04-05	12.25	2071-2100	mri-esm2-0	ssp370
LAM-09	9.95	2071-2100	mri-esm2-0	ssp370
PRUN-23-27	10.35	2071-2100	mri-esm2-0	ssp370
SH-J*	7.75	2071-2100	mri-esm2-0	ssp370
TOM-03	12.85	2071-2100	mri-esm2-0	ssp370
TRAL-01-02-03	7.95	2071-2100	mri-esm2-0	ssp370
URT-13	12.05	2071-2100	mri-esm2-0	ssp370
SH-A	9.55	2071-2100	mri-esm2-0	ssp370
SH-C	12.85	2071-2100	mri-esm2-0	ssp370
SH-F	12.15	2071-2100	mri-esm2-0	ssp370
SH-G	12.45	2071-2100	mri-esm2-0	ssp370
SH-H	9.85	2071-2100	mri-esm2-0	ssp370
SH-I	12.45	2071-2100	mri-esm2-0	ssp370
SH-A	9.55	2071-2100	mri-esm2-0	ssp370
SH-C	12.85	2071-2100	mri-esm2-0	ssp370
SH-E*	10.95	2071-2100	mri-esm2-0	ssp370
SH-F	12.15	2071-2100	mri-esm2-0	ssp370
SH-I	12.45	2071-2100	mri-esm2-0	ssp370
SH-J*	7.75	2071-2100	mri-esm2-0	ssp370
SH-A	9.55	2071-2100	mri-esm2-0	ssp370
SH-A	9.55	2071-2100	mri-esm2-0	ssp370
SH-C	12.85	2071-2100	mri-esm2-0	ssp370
SH-G	12.45	2071-2100	mri-esm2-0	ssp370
BONI-05	13.15	2071-2100	mri-esm2-0	ssp585
CALV-01	12.15	2071-2100	mri-esm2-0	ssp585
CAST-02	10.05	2071-2100	mri-esm2-0	ssp585
ERS-02-04-05	12.55	2071-2100	mri-esm2-0	ssp585
ERS-09-10	11.75	2071-2100	mri-esm2-0	ssp585
GAL-01-03	12.85	2071-2100	mri-esm2-0	ssp585
LAG-01-07-09	10.65	2071-2100	mri-esm2-0	ssp585
PORT-01-02-03	12.75	2071-2100	mri-esm2-0	ssp585
PRUN-15	11.25	2071-2100	mri-esm2-0	ssp585
SART-05	13.45	2071-2100	mri-esm2-0	ssp585
VENA-01-02	9.35	2071-2100	mri-esm2-0	ssp585
VENT-02	11.25	2071-2100	mri-esm2-0	ssp585
CALEN-01-02	10.85	2071-2100	mri-esm2-0	ssp585
CALV-04-06	12.75	2071-2100	mri-esm2-0	ssp585
CAN-01	12.15	2071-2100	mri-esm2-0	ssp585
ERS-02-04-05	12.55	2071-2100	mri-esm2-0	ssp585
LAM-09	10.25	2071-2100	mri-esm2-0	ssp585
PRUN-23-27	10.65	2071-2100	mri-esm2-0	ssp585
SH-J*	8.05	2071-2100	mri-esm2-0	ssp585
TOM-03	13.15	2071-2100	mri-esm2-0	ssp585
TRAL-01-02-03	8.25	2071-2100	mri-esm2-0	ssp585
URT-13	12.35	2071-2100	mri-esm2-0	ssp585
SH-A	9.85	2071-2100	mri-esm2-0	ssp585
SH-C	13.15	2071-2100	mri-esm2-0	ssp585
SH-F	12.55	2071-2100	mri-esm2-0	ssp585
SH-G	12.85	2071-2100	mri-esm2-0	ssp585
SH-H	10.25	2071-2100	mri-esm2-0	ssp585
SH-I	12.85	2071-2100	mri-esm2-0	ssp585
SH-A	9.85	2071-2100	mri-esm2-0	ssp585
SH-C	13.15	2071-2100	mri-esm2-0	ssp585
SH-E*	11.25	2071-2100	mri-esm2-0	ssp585
SH-F	12.55	2071-2100	mri-esm2-0	ssp585
SH-I	12.85	2071-2100	mri-esm2-0	ssp585
SH-J*	8.05	2071-2100	mri-esm2-0	ssp585
SH-A	9.85	2071-2100	mri-esm2-0	ssp585
SH-A	9.85	2071-2100	mri-esm2-0	ssp585
SH-C	13.15	2071-2100	mri-esm2-0	ssp585
SH-G	12.85	2071-2100	mri-esm2-0	ssp585
BONI-05	12.75	2071-2100	ukesm1-0-ll	ssp126
CALV-01	12.25	2071-2100	ukesm1-0-ll	ssp126
CAST-02	10.05	2071-2100	ukesm1-0-ll	ssp126
ERS-02-04-05	12.65	2071-2100	ukesm1-0-ll	ssp126
ERS-09-10	11.75	2071-2100	ukesm1-0-ll	ssp126
GAL-01-03	12.95	2071-2100	ukesm1-0-ll	ssp126
LAG-01-07-09	10.65	2071-2100	ukesm1-0-ll	ssp126
PORT-01-02-03	12.25	2071-2100	ukesm1-0-ll	ssp126
PRUN-15	11.05	2071-2100	ukesm1-0-ll	ssp126
SART-05	13.05	2071-2100	ukesm1-0-ll	ssp126
VENA-01-02	9.15	2071-2100	ukesm1-0-ll	ssp126
VENT-02	10.95	2071-2100	ukesm1-0-ll	ssp126
CALEN-01-02	10.95	2071-2100	ukesm1-0-ll	ssp126
CALV-04-06	12.85	2071-2100	ukesm1-0-ll	ssp126
CAN-01	12.25	2071-2100	ukesm1-0-ll	ssp126
ERS-02-04-05	12.65	2071-2100	ukesm1-0-ll	ssp126
LAM-09	10.25	2071-2100	ukesm1-0-ll	ssp126
PRUN-23-27	10.45	2071-2100	ukesm1-0-ll	ssp126
SH-J*	7.95	2071-2100	ukesm1-0-ll	ssp126
TOM-03	13.15	2071-2100	ukesm1-0-ll	ssp126
TRAL-01-02-03	8.25	2071-2100	ukesm1-0-ll	ssp126
URT-13	12.45	2071-2100	ukesm1-0-ll	ssp126
SH-A	9.55	2071-2100	ukesm1-0-ll	ssp126
SH-C	12.75	2071-2100	ukesm1-0-ll	ssp126
SH-F	12.15	2071-2100	ukesm1-0-ll	ssp126
SH-G	12.45	2071-2100	ukesm1-0-ll	ssp126
SH-H	10.35	2071-2100	ukesm1-0-ll	ssp126
SH-I	12.95	2071-2100	ukesm1-0-ll	ssp126
SH-A	9.55	2071-2100	ukesm1-0-ll	ssp126
SH-C	12.75	2071-2100	ukesm1-0-ll	ssp126
SH-E*	11.05	2071-2100	ukesm1-0-ll	ssp126
SH-F	12.15	2071-2100	ukesm1-0-ll	ssp126
SH-I	12.95	2071-2100	ukesm1-0-ll	ssp126
SH-J*	7.95	2071-2100	ukesm1-0-ll	ssp126
SH-A	9.55	2071-2100	ukesm1-0-ll	ssp126
SH-A	9.55	2071-2100	ukesm1-0-ll	ssp126
SH-C	12.75	2071-2100	ukesm1-0-ll	ssp126
SH-G	12.45	2071-2100	ukesm1-0-ll	ssp126
BONI-05	14.65	2071-2100	ukesm1-0-ll	ssp370
CALV-01	14.35	2071-2100	ukesm1-0-ll	ssp370
CAST-02	12.15	2071-2100	ukesm1-0-ll	ssp370
ERS-02-04-05	14.65	2071-2100	ukesm1-0-ll	ssp370
ERS-09-10	13.85	2071-2100	ukesm1-0-ll	ssp370
GAL-01-03	15.05	2071-2100	ukesm1-0-ll	ssp370
LAG-01-07-09	12.85	2071-2100	ukesm1-0-ll	ssp370
PORT-01-02-03	14.25	2071-2100	ukesm1-0-ll	ssp370
PRUN-15	13.15	2071-2100	ukesm1-0-ll	ssp370
SART-05	14.95	2071-2100	ukesm1-0-ll	ssp370
VENA-01-02	11.35	2071-2100	ukesm1-0-ll	ssp370
VENT-02	12.95	2071-2100	ukesm1-0-ll	ssp370
CALEN-01-02	13.05	2071-2100	ukesm1-0-ll	ssp370
CALV-04-06	14.95	2071-2100	ukesm1-0-ll	ssp370
CAN-01	14.25	2071-2100	ukesm1-0-ll	ssp370
ERS-02-04-05	14.65	2071-2100	ukesm1-0-ll	ssp370
LAM-09	12.45	2071-2100	ukesm1-0-ll	ssp370
PRUN-23-27	12.55	2071-2100	ukesm1-0-ll	ssp370
SH-J*	10.05	2071-2100	ukesm1-0-ll	ssp370
TOM-03	15.25	2071-2100	ukesm1-0-ll	ssp370
TRAL-01-02-03	10.35	2071-2100	ukesm1-0-ll	ssp370
URT-13	14.55	2071-2100	ukesm1-0-ll	ssp370
SH-A	11.55	2071-2100	ukesm1-0-ll	ssp370
SH-C	14.65	2071-2100	ukesm1-0-ll	ssp370
SH-F	14.05	2071-2100	ukesm1-0-ll	ssp370
SH-G	14.35	2071-2100	ukesm1-0-ll	ssp370
SH-H	12.45	2071-2100	ukesm1-0-ll	ssp370
SH-I	15.05	2071-2100	ukesm1-0-ll	ssp370
SH-A	11.55	2071-2100	ukesm1-0-ll	ssp370
SH-C	14.65	2071-2100	ukesm1-0-ll	ssp370
SH-E*	13.15	2071-2100	ukesm1-0-ll	ssp370
SH-F	14.05	2071-2100	ukesm1-0-ll	ssp370
SH-I	15.05	2071-2100	ukesm1-0-ll	ssp370
SH-J*	10.05	2071-2100	ukesm1-0-ll	ssp370
SH-A	11.55	2071-2100	ukesm1-0-ll	ssp370
SH-A	11.55	2071-2100	ukesm1-0-ll	ssp370
SH-C	14.65	2071-2100	ukesm1-0-ll	ssp370
SH-G	14.35	2071-2100	ukesm1-0-ll	ssp370
BONI-05	15.55	2071-2100	ukesm1-0-ll	ssp585
CALV-01	15.45	2071-2100	ukesm1-0-ll	ssp585
CAST-02	13.25	2071-2100	ukesm1-0-ll	ssp585
ERS-02-04-05	15.65	2071-2100	ukesm1-0-ll	ssp585
ERS-09-10	14.75	2071-2100	ukesm1-0-ll	ssp585
GAL-01-03	16.05	2071-2100	ukesm1-0-ll	ssp585
LAG-01-07-09	13.85	2071-2100	ukesm1-0-ll	ssp585
PORT-01-02-03	15.05	2071-2100	ukesm1-0-ll	ssp585
PRUN-15	14.05	2071-2100	ukesm1-0-ll	ssp585
SART-05	15.85	2071-2100	ukesm1-0-ll	ssp585
VENA-01-02	12.45	2071-2100	ukesm1-0-ll	ssp585
VENT-02	13.95	2071-2100	ukesm1-0-ll	ssp585
CALEN-01-02	14.15	2071-2100	ukesm1-0-ll	ssp585
CALV-04-06	16.05	2071-2100	ukesm1-0-ll	ssp585
CAN-01	15.35	2071-2100	ukesm1-0-ll	ssp585
ERS-02-04-05	15.65	2071-2100	ukesm1-0-ll	ssp585
LAM-09	13.45	2071-2100	ukesm1-0-ll	ssp585
PRUN-23-27	13.45	2071-2100	ukesm1-0-ll	ssp585
[truncated: 20 more rows]

## Sheet: c. GCMs
Table S1c : Details on global circulation models (GCMs) and shared socio-economic pathways (SSPs) used in the publication
GCMs
model	institution	reference
GFDL-ESM4	National Oceanic and Atmospheric Administration, Geophysical Fluid Dynamics Laboratory, Princeton, NJ 08540, USA	Dunne et al. 2020
UKESM1-0-LL	Met Office Hadley Centre, Fitzroy Road, Exeter, Devon, EX1 3PB, UK	Good et al. 2019
MPI-ESM1-2-HR	Max Planck Institute for Meteorology, Hamburg 20146, Germany	von Storch et al. 2017
IPSL-CM6A-LR	Institut Pierre Simon Laplace, Paris 75252, France	Boucher et al. 2018
MRI-ESM2-0	Meteorological Research Institute, Tsukuba, Ibaraki 305-0052, Japan	Yukimoto et al. 2019
References
Boucher O, Denvil S, Levavasseur G, et al (2018) IPSL IPSL-CM6A-LR model output prepared for CMIP6 CMIP
Dunne JP, Horowitz LW, Adcroft AJ, et al (2020) The GFDL Earth System Model Version 4.1 (GFDL‐ESM 4.1): Overall Coupled Model Description and Simulation Characteristics. J Adv Model Earth Syst 12:. https://doi.org/10.1029/2019MS002015
Good P, Sellar A, Tang Y, et al (2019) MOHC UKESM1.0-LL model output prepared for CMIP6 ScenarioMIP ssp245
von Storch J-S, Putrasahan D, Lohmann K, et al (2017) MPI-M MPIESM1.2-HR model output prepared for CMIP6 HighResMIP
Yukimoto S, Koshiro T, Kawai H, et al (2019) MRI MRI-ESM2.0 model output prepared for CMIP6 ScenarioMIP
SSPs
Scenario codes must be read as follows:
	the first number after SSP shows the shared socio-economic pathway (SSP1, 2, 3, 4 or 5) representing the orientation of socio-economic development in the world (O'Neill et al. 2014).
	the two last numbers represent the forcing level (Riahi et al. 2017) and are actually a decimal number (i.e. 2.6, 7.0 and 8.5 for the forcing levels used here) expressed in W/m2. It represents the rise in the power (in W) received by a unit area of the Earth (1 m2) in 2100 as compared to the level of 2000.
A given socio-economic pathway may lead to several forcing levels, although some combinations are very unlikely (Kriegler et al. 2012).
Three combinations of SSP and forcing levels are available from the CHELSA database and were used in the present publication (see below). They span the largest diversity of scenarios explored to date, from the most optimistic (SSP126) to the most pessimistic (SSP585) (Riahi et al. 2017).
scenario code	SSP description (O'Neill et al. 2014)	Forcing level (W/m2 in 2100 as compared to 2000)
SSP126	Sustainable development proceeds at a reasonably high pace, inequalities are lessened, technological change is rapid and directed toward environmentally friendly processes, including lower carbon energy sources and high productivity of land.	+2.6
SSP370	Unmitigated emissions are high due to moderate economic growth, a rapidly growing population, and slow technological change in the energy sector, making mitigation difficult. Investments in human capital are low, inequality is high, a regionalized world leads to reduced trade flows, and institutional development is unfavorable, leaving large numbers of people vulnerable to climate change and many…	+7.0
SSP585	In the absence of climate policies, energy demand is high and most of this demand is met with carbon-based fuels. Investments in alternative energy technologies are low, and there are few readily available options for mitigation. Nonetheless, economic development is relatively rapid and itself is driven by high investments in human capital. Improved human capital also produces a more equitable di…	+8.5
References
Kriegler, E. et al. The need for and use of socio-economic scenarios for climate change analysis: A new approach based on shared socio-economic pathways. Global Environmental Change 22, 807–822 (2012).
O’Neill, B. C. et al. A new scenario framework for climate change research: the concept of shared socioeconomic pathways. Climatic Change 122, 387–400 (2014).
Riahi, K. et al. The Shared Socioeconomic Pathways and their energy, land use, and greenhouse gas emissions implications: An overview. Global Environmental Change 42, 153–168 (2017).
